# Supplementary material for: Cooperation between a hierarchical set of recruitment sites targets the X chromosome for dosage compensation
Source: eLife. 2017 May 31;6:e23645. doi: 10.7554/eLife.23645 (PMC5451215; doi:10.7554/eLife.23645)
Supplement: Source code 1. — Perl scripts making up the ChIP-seq analysis pipeline are provided. R script and command lines for sliding window analysis of DCC binding changes across the X chromosome are provided. DOI: http://dx.doi.org/10.7554/eLife.23645.021 [file elife-23645-code1.txt]

#########################################################################################################################################################
####This section will run through how we process ChIPseq replicate data. 


### Run Bowtie on the Fastq files.
	# Requires as input: Fastq file; bowtie reference files
	# Will generate a bam file. 
	# Bowtie version 1.0.1
	# Samtools version 0.1.19
	# You will want to run bowtie on both the input and the experimental ChIP files.
	# You will need to edit this script to specify the path to the bowtie reference files
	
perl getAlignment_Bowtie_SingleEnd.pl FileName.Fastq

### Run MACS on the resultant bamfiles.
	# Requires: INPUT bowtie_output.bam; CHIP bowtie_output.bam  
	# Script also requires that you specify an identifier name for the output 
	# MACS version 1.4.1
	# Output will be a directory containing MACS output for both e-5 and e-10
	# Script will also convert wiggle files to FIXED step
	
perl macs_module_multiple.pl CHIP_bowtie_output.bam INPUT_bowtie_output.bam Identifier 

### Normalize wiggle files to the median and trim megahits.
	# This perl script is written to handle TY1072 and TY2205 normalization - Note that it is essential that you include these strain names in the file name. 
	# Requires: e-5 fixed step wiggle files.
	# Output will be a normalized wiggle file ("_norm_totalcounts_trim.wig" will be appended to the file name)
	# You will want to run bowtie on both the input and the experimental ChIP files.

perl COUNTwig_normalize_bytotalcounts-megahits_forfolder_median.pl MACS141_e5_IDENTIFIER_afterfiting_all_FIXED.wig.gz 

### Subtract the input
	# Requires: CHIP_norm_totalcounts_trim.wig.gz; INPUT_norm_totalcounts_trim.wig.gz
	# Script also requires that you specify the input ID
	# Will generate a fixed step wiggle file, subtracting the input value from the chip value at every line.
	# Example output file name: CHIP_norm_totalcounts_trim_subt_INPUT_ID.wig.gz

perl COUNTwig_subtract_SE_folder.pl CHIP_norm_totalcounts_trim.wig.gz INPUT_norm_totalcounts_trim.wig.gz INPUT_ID


#####At this point you are done with the individual file normalization. If you have replicates, go on to the next step####


### Sort the bamfiles 
	# Samtools version 0.1.19
	# You will want to sort any replicates of both the ChIPs and the Inputs

perl sortBam.pl CHIP_bowtie_output.bam

### Merge the bamfiles
	# Samtools version 0.1.19
	# Requires that the bamfiles be sorted
	# Requires that you specify an output file name

perl mergeMultipleBam.pl MERGED_CHIP_file.bam CHIP_file1_sorted.bam CHIP_file2_sorted.bam ... CHIP_fileN_sorted.bam
perl mergeMultipleBam.pl MERGED_INPUT_file.bam INPUT_file1_sorted.bam INPUT_file2_sorted.bam ... INPUT_fileN_sorted.bam

### Run MACS on the merged files 
	# Requires: MERGED_INPUT_file.bam; MERGED_CHIP_file.bam  
	# Script also requires that you specify an identifier name for the output 
	# MACS version 1.4.2
	# Output will be a directory containing MACS output for both e-5 and e-10
	# Script will also convert wiggle files to FIXED step

perl macs_module_replicates.pl MERGED_CHIP_file.bam MERGED_INPUT_file.bam Identifier

### Get the overlapping peaks 
	# Requires: MERGED_MACS_e10_peaks.bed (from the merged MACS) and  MACS_e5_peaks.bed (from each of the individual replicated 
	# Bedtools version 2.25.0
	# script requires that you BE IN THE SAME DIRECTORY AS THE MERGED MACS OUTPUT FOLDER
	# Note there is a space separating e10 peak file from the comma separated list of e5 peak files. Note there are no spaces between the comma separated files. 
	# Will produce a peaks_final.bed file in the e10 folder in the merged MACS folder

perl getOverlappingPeaks_Replicates.pl path_to_e10_peaks.bed path_to_e5_peaks_rep1.bed,path_to_e5_peaks_rep2.bed,…

### Get the average wiggle file from the input subtracted replicates 
	# Requires the individual input substracted wiggle files
	# Script also requires that you name the resulting output file
	# Script will append “_average.wig” to the end of the OutfileName.

perl getAverageWig.pl path_to_INPUTSUBT_rep1.wig path_to_INPUTSUBT_rep2.wig path_to_INPUTSUBT_repN.wig OutfileName
	
########################################################################################################################

###To generate log2 fixed step wiggle files comparing any two experimental conditions:  
	# We use the MACS e-5 FIXED_STEP wiggle files as input
	
#(1) paste together the files to be compared

	paste control_MACS_e5_FIXED.wig experimental_MACS_e5_FIXED.wig > ctrl_exp.wig
	
#(2) calculate the log2 value at every step
	#will append "_log2" to the file name
	
	perl getLog2.pl ctrl_exp.wig
	
#(3) separate the data by chromosome 

	#ex: awk '/CHROMOSOME_II /{f=0} f; /CHROMOSOME_I /{f=1}' ctrl_exp_log2.wig > ChrI_ctrl_exp_log2.wig 
	#ex: sed -e '1,/CHROMOSOME_X /d'  ctrl_exp_log2.wig > ChrX_ctrl_exp_log2.wig  


###########################################  SCRIPTS  #######################################################################


######## COUNTwig_normalize_bytotalcounts-megahits_forfolder_median  ##############


#!/usr/bin/perl
#adapted to run on a bunch of files in a folder with only wig files to be normalized.
# this also trims the megahits (if one base pair has more than 1/10,000 (0.01%) of the total counts (if flat, 1/100,000,000 expected, thus 10,000 more than expected)

# this script generated by the ERCAN LAB at NYU
# contact: se71@nyu.edu

use Statistics::Descriptive::Discrete;
use Cwd;
$dir=getcwd;

my $wigfile = shift();

	#gunzips the file
	if ($wigfile =~ /gz/) {
		my $cmd = "gzip -d $wigfile";
		chomp ($cmd);
		system($cmd);
		$wigfile =~ s/\.gz//g;
		print STDERR "\nUnzipped: $wigfile\n";	
	}


	$Output = $wigfile;
	$Output =~ s/\.wig/_norm_totalcounts_trim.wig/;
	print STDERR "\nHere is output filename $Output\n";
	open (OUT, ">$Output") || die "Can't open output file $Output\n";

	# Custom track names
	my $desc = $Output;
	$desc =~ s/\.wig//g;
	
	open(aLINE, $wigfile) || die "\nCan't open inputfile $wigfile\n";	

	my $count = 0;
	my $totalines = 0;
	my $totalcounts =0;
	my $divifactor = 0;
	my $factor_x = 0;
	my $trimcutoff = 0;
	my $norm_value = 0;
	my $trimmedbases = 0;
	my $max = 0;
	my $mtFlag = 0;
	my $stats = new Statistics::Descriptive::Discrete;
	
	while (my $aline = <aLINE>){
		chomp($aline);
		#my @alineSeg = split(/\s/, $aline);
		if ($aline =~ /track/) {
			print STDERR "\nA: $aline\t";
		}
		elsif ($aline =~ /fixedStep/) {
			if ($aline =~ /CHROMOSOME_MtDNA/) {
				print STDERR "\nA: Skipping CHROMOSOME_MtDNA...\n";
				$mtFlag = 1;
			} else {
				$mtFlag = 0;
				print STDERR "\nA: $aline\t";
			}
		}
		else {
			unless ($mtFlag) {
				unless ($aline eq " ") {
					$max = $aline if ($max < $aline);
					$totalcounts= $totalcounts+$aline;
					$stats->add_data($aline);
				}
				$count++;
				$totalines++;
			}
		}
		if ($count % 1000000 == 0) {
			print STDERR "$count.";
		}
	} 
	close aLINE;
	
	$divifactor = $stats->median();# $totalcounts/$totalines;
	$factor_x = $divifactor/2;
	$trimcutoff = $totalcounts/10000;
	
	print STDERR "\nTotal count is : $totalcounts\n";
	print STDERR "\nTotal lines is : $totalines\n";
	print STDERR "\nThe old division factor is: ".$totalcounts/$totalines."\n";
	print STDERR "\nThe max is : $max\n";
	print STDERR "\nThe division factor is : $divifactor\n";
	print STDERR "\nThe trim cutoff is : $trimcutoff\n";
	print STDERR "Average: ".$stats->mean()."\n";
	print STDERR "Median: ".$divifactor."\n";
	print STDERR "Median for X: $factor_x\n";
	
	print STDERR "Dividing counts by median counts...\n";
	
	open(aLINE, $wigfile) || die "\nCan't open inputfile $wigfile\n";	
	
	$count = 0;
	my $Xflag = 0;

	while (my $aline = <aLINE>){
		chomp($aline);
		#my @alineSeg = split(/\s/, $aline);
		if ($aline =~ /track/) {
			print STDERR "\nA: $aline\t";
			print OUT "track type=wiggle_0 name=\"$desc\" description=\"$desc\" visibility=full autoScale=off windowingFunction=mean smoothingWindow=8 viewLimits=-2:5\n";
		} elsif ($aline =~ /fixedStep/) {
			if ($aline =~ /CHROMOSOME_X/) {
				$Xflag = 1;
				print STDERR "\nX! " if ($wigfile =~ /TY2205/ || $wigfile =~ /TY1072/);
			} else {
				$Xflag = 0;
			}
			print STDERR "\nA: $aline\t";
			print OUT $aline."\n"; 			
		} else {
			if ($aline eq " ") {
				print OUT " \n";
				$count++;
			} else {
				if($aline > $trimcutoff) {
					if ($Xflag && ($wigfile =~ /TY2205/ || $wigfile =~ /TY1072/)) {
						$norm_value = sprintf "%.2f", ($trimcutoff / $factor_x);
					} else {
						$norm_value = sprintf "%.2f", ($trimcutoff / $divifactor);
					}
					$trimmedbases++;
				} else 	{
					if ($Xflag && ($wigfile =~ /TY2205/ || $wigfile =~ /TY1072/)) {
						$norm_value = sprintf "%.2f", ($aline / $factor_x);
					} else {
						$norm_value = sprintf "%.2f", ($aline / $divifactor);
					}
				}
			
				print OUT "$norm_value\n";
				$count++;
			}
			if($count % 1000000 == 0) {
				print STDERR "$count.";
			}
		}
	}	 
	close aLINE;
	close OUT;

	print STDERR "\nTotal trimmed bases : $trimmedbases\n";
# Gzipping
	$cmd = "gzip $Output";
	chomp ($cmd);
	system($cmd);
	
print STDERR "Gzipped file: $Output\n\n\n";

$r=`rm $wigfile`;
print STDERR "Removed $wigfile\n";
    


sub COUNTwig_median{
	# Open file
	my ($filename) = @_;
	open(LINE, $filename) || die "Can't open file $filename\n";	
	
	# Reading the file
	print STDERR "Reading a file for median calculation...\n";
	my $tbase = 0;
	my %bCount; #Hash: Key, basecounts species; Value, the number (occurence) of the Key 
	while (my $line = <LINE>) {
		chomp $line;
		$line =~ s/\r//g;
		my @lineSeg = split(/\s/, $line);
		if (not $lineSeg[0] eq 'track' and not $lineSeg[0] eq 'fixedStep' and not $lineSeg[0] eq '') {
			$bCount{$line}++;
			$tbase++;
			if($tbase % 1000000 == 0){print STDERR "$tbase.";}
		}
	}	
	print STDERR "\nThe toal number of bp is: $tbase\n";	
	
	# Sort hash in the acending order and store keys and values in arrays individually. 
	my (@bCountValue, @bCountKey);
	foreach $key (sort {$a<=>$b} (keys(%bCount))) {
		push (@bCountKey, $key);
		push (@bCountValue, $bCount{$key});
	}
	
	# Median calculation
	my $cumlative = 0;
	my $hashCount = 0;
	my $stopper = 0;
	my ($median, $premedian, $postmedian);
	
	if ($tbase % 2) { 
		do {
			$cumlative += $bCountValue[$hashCount];
			if($cumlative >= int($tbase/2) +1) {
				$median = $bCountKey[$hashCount];
				$stopper = 1;
				print STDERR "HashCount: $hashCount\n";
			}
			$hashCount++;
		} until ($stopper == 1);	
			
	}else {
		do {
			$cumlative += $bCountValue[$hashCount];
			if ($cumlative >= $tbase/2) {
				if($cumlative >= ($tbase/2)+1) {
					$median = $bCountKey[$hashCount];
					$stopper = 1;
					print STDERR "HashCount: $hashCount\n";
				} elsif ($cumlative < ($tbase/2)+1) {
					$premedian = $bCountKey[$hashCount];
					$postmedian = $bCountKey[$hashCount+1];
					$median = ($premedian + $postmedian)/2;
					$stopper = 1;
					print STDERR "HashCount: $hashCount\n";
					print STDERR "BaseCount of median-1: $premedian\n";
					print STDERR "BaseCount of median+1: $postmedian\n";

				}
			}
			$hashCount++;	
		} until ($stopper == 1);	
	}

	return $median;
}

sub median{
	my @array = @_;
	my $count = scalar @array; 
	@array = sort { $a <=> $b } @array; 
	print "this is the sorted @array\n";
	if ($count % 2) { 
 		$median = $array[int($count/2)]; 
	} else { 
	 	$median = ($array[$count/2] + $array[$count/2 - 1]) / 2; 
	}
	return $median;

}

sub log10 {
	my $n = shift;
	return log($n)/log(10);
}

sub select_files { #WORKS
	my ($search, $numFiles) = @_;
	if($search eq 'ALL'){$search = ();}
	my @files = get_files($search);
	my $num = print_number_array(\@files);
	unless($numFiles == 1){
		$num++;
		print STDERR "$num. All files\n";
	}
	my $done = $num + 1;
	my $fSelect = 0;
	my (@selectFiles, $sFile);
	while ($fSelect == 0){
		if($numFiles == 1){
			my $checkFlag = 0;
			while($checkFlag == 0){
				print STDERR "\nSelect a file by number: ";
				$sFile = <STDIN>;
				chomp($sFile);
				$checkFlag = check_num($sFile, $num);
			}
			push(@selectFiles, $files[$sFile - 1]);
			$fSelect = 1;
		}else{
			print STDERR "\nSelect a file by number or $done when FINISHED: ";
			$sFile = <STDIN>;
			chomp($sFile);
			if ($sFile == $num){
				@selectFiles = @files;
				$fSelect = 1;
			}elsif($sFile == $done){
				$fSelect = 1;
			}elsif($sFile > 0 && $sFile < $num){
				push(@selectFiles, $files[$sFile - 1]);
			}else{
				print STDERR "$sFile is not a valid option\n";
			}
		}
	}
	return @selectFiles;
}

sub get_files { #WORKS
	my $search = shift;
	my @flist;
	my $path = "." ;
	opendir(DIR, $path) || die "Can't open $path: $!";
	while ( $entry = readdir(DIR) ) {
       # my $type = ( -d "$path\\$entry" ) ? "dir" : "file"; #Windows
       my $type = ( -d "$path\/$entry" ) ? "dir" : "file"; # Linux
        if($type =~ 'file'){
        	unless($entry =~ '.pl' || $entry =~ '.tsv' || $entry =~ '.txt'){
        		if (defined($search)){
        			if ($entry =~ $search){push(@flist, $entry);}
		        }else{push(@flist, $entry);}
        	}
        }
    }closedir( DIR );
    return @flist;
}

sub print_number_array { #WORKS
	my $count = 0;
	local(*vals) = @_;
	foreach my $val (@vals){
		$count++;
		print STDERR "$count. $val\n";
	}
	return $count;
}

sub check_num { #WORKS
	my ($entry, $bound) = @_;
	if ( $entry > 0 && $entry <= $bound){
		return 1;
	}else{
		print STDERR "\n$entry is not a valid option\n";
		return 0;
	}
}

sub check_type {
	my $file = shift;
	if ( $fType{$file} > 0 && $fType{$file} < ($#fTypes + 2) ){
		print STDERR "\n$file is a $fTypes[$fType{$file} - 1] type file\n";
		return $fType{$file};
	}else{
		$type = file_type($file);
		print STDERR "\n$file is a $fTypes[$type - 1] type file\n";
		return $type;
	}
}


#####  COUNTwig_subtract_SE_folder   #######
 

#!/usr/bin/perl

# this script generated by the ERCAN LAB at NYU
# contact: se71@nyu.edu

use strict;
use warnings;

print STDERR "\nThis program returns the difference calculated by sample minus input\n"; 

	my $treat = shift();
	my $input = shift();
	my $fileB = shift();

	if ($treat =~ /gz/) {
		my $cmd = "gzip -d $treat";
		chomp ($cmd);
		system($cmd);
		$treat =~ s/\.gz//g;
		print STDERR "\nUnzipped: $treat\n";
	}
	
	if ($input =~ /gz/) {
		my $cmd = "gzip -d $input";
		chomp ($cmd);
		system($cmd);
		$input =~ s/\.gz//g;
		print STDERR "\nUnzipped: $input\n";	
	}

	
	my $cmd = "wc -l $treat";
	print STDERR "\nThe total line number for sample is: \n";
	system($cmd);

	$cmd = "wc -l $input";
	print STDERR "\nThe total line number for input is: \n";
	system($cmd);
	
	$fileB = '_subt_' . $fileB;
	my $Output = $treat;
	$Output =~ s/\.wig/$fileB\.wig/g;
	open (OUT, ">$Output") || die "Can't open output file $Output\n";	

	print STDERR "\nHere is output filename $Output\n";

	# Custom track names
	my $desc = $Output;
	$desc =~ s/\.wig//g;

	
	# Caluculation of the difference
	print STDERR "Calculating difference (A-B)\n";	
	open(aLINE, $treat) || die "\nCan't open inputfile $treat\n";	
	open(bLINE, $input) || die "\nCan't open inputfile $input\n";

	my $count = 0;
	while (my $aline = <aLINE>){
		my $bline = <bLINE>;
		chomp($aline);
		chomp($bline);
		#my @alineSeg = split(/\s/, $aline);
		#my @blineSeg = split(/\s/, $bline);
		if ($aline =~ /track/) {
			print STDERR "\nSample: $aline\t";
			print STDERR "Input: $bline\n";
			print OUT "track type=wiggle_0 name=\"$desc\" description=\"$desc\" visibility=full autoScale=off windowingFunction=mean smoothingWindow=8 viewLimits=-2:5\n";
		}
		elsif ($aline =~ /fixedStep/) {
			print STDERR "\nSample: $aline\t";
			print STDERR "Input: $bline\n";
			print OUT $aline."\n";			
		}
		else {
			if ($aline eq " " || $bline eq " ") {
				print OUT " \n";
			} else {
				my $diff = ($aline - $bline);
			
				print OUT "$diff\n";
			}
			$count++;
		}
		if($count % 1000000 == 0) {
			print STDERR "$count.";
		}
	} 
	close aLINE;
	close bLINE;
	close OUT;	
		
	# Gzipping
	$cmd = "gzip $Output";
	chomp ($cmd);
	system($cmd);
	
	$cmd = "gzip $treat";
	chomp ($cmd);
	system($cmd);
	
	$cmd = "gzip $input";
	chomp ($cmd);
	#system($cmd);


sub COUNTwig_median{
	# Open file
	my ($filename) = @_;
	open(LINE, $filename) || die "Can't open file $filename\n";	
	
	# Reading the file
	print STDERR "Reading a file for median calculation...\n";
	my $tbase = 0;
	my %bCount; #Hash: Key, basecounts species; Value, the number (occurence) of the Key 
	while (my $line = <LINE>) {
		chomp $line;
		$line =~ s/\r//g;
		my @lineSeg = split(/\s/, $line);
		if (not $lineSeg[0] eq 'track' and not $lineSeg[0] eq 'fixedStep' and not $lineSeg[0] eq '') {
			$bCount{$line}++;
			$tbase++;
			if($tbase % 1000000 == 0){print STDERR "$tbase.";}
		}
	}	
	print STDERR "\nThe toal number of bp is: $tbase\n";	
	
	# Sort hash in the acending order and store keys and values in arrays individually. 
	my (@bCountValue, @bCountKey);
	foreach my $key (sort {$a<=>$b} (keys(%bCount))) {
		push (@bCountKey, $key);
		push (@bCountValue, $bCount{$key});
	}
	
	# Median calculation
	my $cumlative = 0;
	my $hashCount = 0;
	my $stopper = 0;
	my ($median, $premedian, $postmedian);
	
	if ($tbase % 2) { 
		do {
			$cumlative += $bCountValue[$hashCount];
			if($cumlative >= int($tbase/2) +1) {
				$median = $bCountKey[$hashCount];
				$stopper = 1;
				print STDERR "HashCount: $hashCount\n";
			}
			$hashCount++;
		} until ($stopper == 1);	
			
	}else {
		do {
			$cumlative += $bCountValue[$hashCount];
			if ($cumlative >= $tbase/2) {
				if($cumlative >= ($tbase/2)+1) {
					$median = $bCountKey[$hashCount];
					$stopper = 1;
					print STDERR "HashCount: $hashCount\n";
				} elsif ($cumlative < ($tbase/2)+1) {
					$premedian = $bCountKey[$hashCount];
					$postmedian = $bCountKey[$hashCount+1];
					$median = ($premedian + $postmedian)/2;
					$stopper = 1;
					print STDERR "HashCount: $hashCount\n";
					print STDERR "BaseCount of median-1: $premedian\n";
					print STDERR "BaseCount of median+1: $postmedian\n";

				}
			}
			$hashCount++;	
		} until ($stopper == 1);	
	}

	return $median;
}

sub median{
	my @array = @_;
	my $count = scalar @array; 
	@array = sort { $a <=> $b } @array; 
	print "this is the sorted @array\n";
	my $median;
	if ($count % 2) { 
 		$median = $array[int($count/2)]; 
	} else { 
	 	$median = ($array[$count/2] + $array[$count/2 - 1]) / 2; 
	}
	return $median;

}

sub log10 {
	my $n = shift;
	return log($n)/log(10);
}

sub select_files { #WORKS
	my ($search, $numFiles) = @_;
	if($search eq 'ALL'){$search = ();}
	my @files = get_files($search);
	my $num = print_number_array(\@files);
	unless($numFiles == 1){
		$num++;
		print STDERR "$num. All files\n";
	}
	my $done = $num + 1;
	my $fSelect = 0;
	my (@selectFiles, $sFile);
	while ($fSelect == 0){
		if($numFiles == 1){
			my $checkFlag = 0;
			while($checkFlag == 0){
				print STDERR "\nSelect a file by number: ";
				$sFile = <STDIN>;
				chomp($sFile);
				$checkFlag = check_num($sFile, $num);
			}
			push(@selectFiles, $files[$sFile - 1]);
			$fSelect = 1;
		}else{
			print STDERR "\nSelect a file by number or $done when FINISHED: ";
			$sFile = <STDIN>;
			chomp($sFile);
			if ($sFile == $num){
				@selectFiles = @files;
				$fSelect = 1;
			}elsif($sFile == $done){
				$fSelect = 1;
			}elsif($sFile > 0 && $sFile < $num){
				push(@selectFiles, $files[$sFile - 1]);
			}else{
				print STDERR "$sFile is not a valid option\n";
			}
		}
	}
	return @selectFiles;
}

sub get_files { #WORKS
	my $search = shift;
	my @flist;
	my $path = "." ;
	opendir(DIR, $path) || die "Can't open $path: $!";
	while ( my $entry = readdir(DIR) ) {
       # my $type = ( -d "$path\\$entry" ) ? "dir" : "file"; #Windows
       my $type = ( -d "$path\/$entry" ) ? "dir" : "file"; # Linux
        if($type =~ 'file'){
        	unless($entry =~ '.pl' || $entry =~ '.tsv' || $entry =~ '.txt'){
        		if (defined($search)){
        			if ($entry =~ $search){push(@flist, $entry);}
		        }else{push(@flist, $entry);}
        	}
        }
    }closedir( DIR );
    return @flist;
}

sub print_number_array { #WORKS
	my $count = 0;
	my $vals = @_;
	foreach my $val (@{$vals}){
		$count++;
		print STDERR "$count. $val\n";
	}
	return $count;
}

sub check_num { #WORKS
	my ($entry, $bound) = @_;
	if ( $entry > 0 && $entry <= $bound){
		return 1;
	}else{
		print STDERR "\n$entry is not a valid option\n";
		return 0;
	}
}

#sub check_type {
#	my $file = shift;
#	if ( $fType{$file} > 0 && $fType{$file} < ($#fTypes + 2) ){
#		print STDERR "\n$file is a $fTypes[$fType{$file} - 1] type file\n";
#		return $fType{$file};
#	}else{
#		$type = file_type($file);
#		print STDERR "\n$file is a $fTypes[$type - 1] type file\n";
#		return $type;
#	}
#}


###### getAlignment_Bowtie_SingleEnd  #######

# this script aligns single-end reads in fastq format using bowtie
# usage
# go to the directory where you have the required files
# perl getAlignment_Bowtie_SingleEnd.pl 

# this script generated by the ERCAN LAB at NYU
# contact: se71@nyu.edu

use Cwd;
use strict;
use warnings;
my $dir = getcwd;

my $file = shift();

	my @temp = split(/\./, $file);
	my $id = $temp[0];
	$id =~ s/.fastq//;
	my $log2 = $dir."/Read_Alignment_module_log_".$id.".txt";
	open(LOG2,">$log2");
	print LOG2 "Input Directory: $dir\n";
	print LOG2 "Input Sequenced Reads .fastq file: $file\n\n\n";
	       
	my $indexfile = "PATH/TO/BOWTIEREFERENCE";
	my $samfile = $file;
	$samfile =~ s/.fastq/.sam/;
	my $bamfile = $samfile;
	$bamfile =~ s/.sam/.bam/;
	my $bresult = $id."_bresult.txt";
	print LOG2 "Index file is: $indexfile\n";
	print LOG2 "Output file will be: $bamfile\n";
	print LOG2 "Running BOWTIE issuing the command:";
	my $bowtie_cmd = "bowtie -q --nomaqround -m 4 -n 2 -e 70 -l 28 --best --chunkmbs 224 -p 8 --seed=123 -S $indexfile $file $samfile";
	print LOG2 "$bowtie_cmd\n";
	my $start = time();
	my $bowtie = `bowtie -q --nomaqround -m 4 -n 2 -e 70 -l 28 --best --chunkmbs 224 -p 8 --seed=123 -S $indexfile $file $samfile 2>> $bresult`;
	my $time = int((time() - $start)/60);
	print LOG2 "Finished running BOWTIE ($time min)\n\n\n";
	print LOG2 "Converting $samfile to $bamfile using the command:\n";
	my $sam_to_bam_cmd = "samtools view -bS $samfile > $bamfile";
	print LOG2 "$sam_to_bam_cmd\n";
	my $sam_to_bam = `samtools view -bS $samfile > $bamfile`;
	print LOG2 "Converted .sam file to .bam file\n\n\n";

	my $r = `rm $samfile`;
	print LOG2 "Removed $samfile\n";
	print LOG2 "END OF RUN\n\n\n";
	
	print LOG2 "BOWTIE RESULT\n";
	my $append_bresult = `cat $bresult >>$log2`;
	my $rm = `rm $bresult`;


#### getAverageWig  #######

#!/usr/bin/perl -w

# this script generated by the ERCAN LAB at NYU
# contact: se71@nyu.edu

use strict;

my @fHs; # contains all filehandles

my $ident = pop(@ARGV);
my $desc = $ident."_average";
my $outfile = $desc.".wig";

for (my $i=0; $i < scalar(@ARGV); $i++) {
    open($fHs[$i], "<", $ARGV[$i]) || die "Can't open inputfile $ARGV[$i]: $!.\n";
}

open(OUT, ">", $outfile) || die "Can't open inputfile $outfile: $!.\n";

my $count = 0;
while (0 == grep !defined, my @line = map scalar <$_>, @fHs) {
    map(chomp, @line);
    if ($line[0] =~ /^track/) {
        print STDERR "\nA: $line[0]\t";
        print OUT "track type=wiggle_0 name=\"$desc\" description=\"$desc\" visibility=full autoScale=off windowingFunction=mean smoothingWindow=8 viewLimits=-2:5\n";
    } elsif ($line[0] =~ /^fixedStep/) {
        foreach my $l (@line) {
            if ($l ne $line[0]) {
                print "Problem in line $. for $line[0].\n";
                exit(1);
            }
        }
        print STDERR "\nA: $line[0]\t";
        print OUT $line[0]."\n";
    } elsif ($line[0] =~ /^\#/) {
        print "next: $. ?\n";
        next;
    } else {
        my @vals;
        foreach my $l (@line) {
            push @vals, $l unless ($l eq " ");
        }
        if (scalar(@vals) < 2) {
            print OUT " \n";
        } else {
            my $average = mean(\@vals);
            print OUT "$average\n";
        }
        $count++;
    }
    if($count % 1000000 == 0) {
        print STDERR "$count.";
    }
}

print "\n";

close (OUT);

sub mean {
    my $vals = shift();
    my $sum = 0;
    foreach my $val (@$vals) {
#        print "val: $val\n";
        $sum += $val;
    }
#    print "sum: $sum\n";
    my $average = $sum/scalar(@$vals);
#    print "Average: $average\n";
    return(sprintf "%.4f", $average);
}


###### getLog2


#!/usr/bin/perl

# this script generated by the ERCAN LAB at NYU
# contact: se71@nyu.edu

use strict; 
use warnings; 

use Statistics::Descriptive; 

my $file = shift();

my $Output = $file;
$Output =~ s/.wig/_log2.wig/g; 
open (OUT, ">$Output") || die "Can't open output file $Output\n";  


open(toDIV, $file) || die "Can't open inputfile $file\n";	 

my $count = 1; #set count scalar to one
my $chr;

while (my $todiv = <toDIV>){ #declares todiv. goes through every line in the wiggle file
	chomp($todiv);
	my @data = split("\t",$todiv);
	my $n2 = $data[0];
	my $mut = $data[1];
	if ($n2 =~ /track/) { #if the line contains the word "track"
		print OUT $n2."\n"; #print the track name to the output file
	}
	elsif ($n2 =~ /fixedStep/) { 
		if ($n2 =~ /chrom=(CHROMOSOME_[IVX]*) /) { 
        	print OUT $n2."\n";	 #print the line to the output file
        	$count = 1; #and reset the count to 1
        	$chr=$1;
        	print STDERR "\n Processing $chr.";
        	}}
	else {
		if ($n2 eq " ") { #if its blank, dont change it. 
			print OUT " \n";
			$count++;
		} 
		elsif ($mut eq " ") { #if its blank, dont change it. 
			print OUT " \n";
			$count++;
		}		
		else {
			my $log2 = sprintf "%.2f", (log($mut/$n2))/log(2); #will print the log2 value rounded to two places after the decimal point
			print OUT "$log2\n";
			$count++;
		}
	}
	if($count % 1000000 == 0){print STDERR "$count.";}
} 
close toDIV;
close OUT;	


##### getOverlappingPeaks_Replicates

#!/usr/bin/perl -w

# this script generated by the ERCAN LAB at NYU
# contact: se71@nyu.edu


use strict;

my $input = $ARGV[0];
my $files = $ARGV[1];
my $outfile = $input;
$outfile =~ s/.bed/_final.bed/;

my @files = split(",", $files);

my %cutoff = (2 => 2, 3 => 2, 4 => 3, 5 => 3, 6 => 4, 7 => 4);
my %peaks;
my %results;

open (INPUT, "<", $input) || die "Couldn't open file $input: $!.\n";
while (<INPUT>) {
    chomp();
    my @line = split("\t", $_);
    unless ($results{$line[3]}) {
        $results{$line[3]} = $_;
    } else {
        print "Problem with peak $line[3]!\n";
    }
}
close INPUT;

my $output = "temp.txt";
foreach my $file (@files) {
    print "Comparing $input to $file...\n";
    system("intersectBed -wa -u -a $input -b $file > $output");
    open(INPUT, "<", $output) || die "Couldn't open intersect file: $!.\n";
    while (<INPUT>) {
        chomp();
        my @line = split("\t", $_);
        if ($peaks{$line[3]}) {
            $peaks{$line[3]}++;
        } else {
		$peaks{$line[3]} = 1;
        }
    }
    close INPUT;
}

system("rm $output");

my $n_files = scalar(@files);
my $cutoff = $cutoff{$n_files};
print "Number of files: $n_files\n";
print "Cutoff: $cutoff\n";
my $count = 0;
open(OUTPUT, ">", $outfile) || die "Couldn't open file $outfile: $!.\n";
foreach my $peak (keys %peaks) {
    if ($peaks{$peak} >= $cutoff) {
        print OUTPUT $results{$peak}."\n";
        $count++;
    }
}
close OUTPUT;

print $count." overlapping peaks found in replicates.\n";


##### macs_module_multiple  #######

#!/usr/bin/perl -w
# This script takes in treat.bam and its matching input (control.bam) files for multiple samples
# performs MACS generating variable step wiggle files, converts it to fixed step start to end wiggle files
# performs normalization using wignorm generating variable step normalized wiggle files, converts it to fixed step start to end wiggle files
# usage perl macs_module.pl file containing treat.bam control.bam identifier

# this script generated by the ERCAN LAB at NYU
# contact: se71@nyu.edu


use strict;
use Cwd;

my $mdir = getcwd;
my $dir = getcwd;

	chdir($dir);
	my $treatbam = shift();
	my $controlbam = shift();
	my $identifier = shift();
	print "Running MACS for $treatbam...\n";
	my $log3 = $mdir."/MACS_module_log_$identifier.txt"; 
	open (LOG3,">$log3");
	print LOG3 "Input Directory: $mdir\n";
	print LOG3 "Input treat.bam file: $treatbam\n";
	print LOG3 "Input control.bam file: $controlbam\n";
	print LOG3 "MACS output file identifier: $identifier\n\n\n";

	my $output_dir = $treatbam;
	$output_dir =~ s/.bam//;
	mkdir($output_dir);
	chdir($output_dir);

	unless (($treatbam=~/.bam/) && ($controlbam=~/.bam/)) {
		print LOG3 "Error: Please enter Input files in .bam format\n";
		exit(0);
	}	

	if ($treatbam =~ /gz/) {
		my $cmd = "gzip -d $treatbam";
		chomp($cmd);
		system($cmd);
		$treatbam =~ s/\.gz//g;
		print LOG3 "Unzipped file: $treatbam\n";	
	}
	if ($controlbam =~ /gz/) {
		my $cmd = "gzip -d $controlbam";
		chomp($cmd);
		system($cmd);
		$controlbam =~ s/\.gz//g;
		print LOG3 "Unzipped file: $controlbam\n";	
	}

	mkdir("MACS_pval1e-10") || print $!;
	mkdir("MACS_pval1e-5") || print $!;
	my $macs5folder = $dir."/".$output_dir."/MACS_pval1e-5";
	my $macs10folder = $dir."/".$output_dir."/MACS_pval1e-10";

	chdir($macs5folder)|| print $!;
	print LOG3 "In folder $macs5folder to run MACS at p-value 1e-5 and generate treat and control variable step wiggle files \n";
	print LOG3 "Running MACS1.4 issuing the command:";
	my $macs5_cmd = "macs14 -t $treatbam -c $controlbam -n MACS141_e5_$identifier -g ce -f BAM -w -S --space=1";
	print LOG3 "$macs5_cmd\n";
	# the following line is the command line running macs e-5 is default, thus is not indicated.
	my $macs5 = `macs14 -t $dir/$treatbam -c $dir/$controlbam -n MACS141_e5_$identifier -g ce -f BAM -w -S --space=1`;
	print LOG3 "Finished running MACS1.4 at p-value 1e-5\n\n";

	chdir($macs10folder)|| print $!;
	print LOG3 "In folder $macs10folder to run MACS at p-value 1e-10\n";
	print LOG3 "Running MACS1.4 issuing the command:";
	my $macs10_cmd = "macs14 -t $treatbam -c $controlbam -n MACS141_e10_$identifier -g ce -f BAM -p 1e-10";
	print LOG3 "$macs10_cmd\n";
	my $macs10 = `macs14 -t $dir/$treatbam -c $dir/$controlbam -n MACS141_e10_$identifier -g ce -f BAM -p 1e-10`;
	print LOG3 "Finished running MACS1.4 at p-value 1e-10\n\n\n";

	### wignorm
	chdir($mdir."/".$output_dir)|| print $!;
	print LOG3 "In folder $mdir/$output_dir to perform normalization using WIGNORM\n";
	print LOG3 "Unzipping the wiggle files from MACS1.4\n";
	my $treatwig = $macs5folder."/MACS141_e5_".$identifier."_MACS_wiggle/treat"."/MACS141_e5_".$identifier."_treat_afterfiting_all.wig.gz";
	my $cmd1 = "gzip -d $treatwig";
	chomp($cmd1);
	system($cmd1);
	$treatwig =~ s/\.gz//g;
	print LOG3 "\nUnzipped treat wiggle file: $treatwig";	
	
	#$controlwig=$mdir."/MACS_pval1e-5/MACS5_MACS_wiggle/control/MACS5_control_afterfiting_all.wig.gz";
	my $controlwig = $macs5folder."/MACS141_e5_".$identifier."_MACS_wiggle/control"."/MACS141_e5_".$identifier."_control_afterfiting_all.wig.gz";
	my $cmd2 = "gzip -d $controlwig";
	chomp($cmd2);
	system($cmd2);
	$controlwig =~ s/\.gz//g;
	print LOG3 "\nUnzipped control wiggle file: $controlwig\n";
	
	my $wignorm_cmd = "wignorm -t $treatwig -c $controlwig -n treat_control";
	print LOG3 "Running wignorm issuing the command: $wignorm_cmd\n";
	my $wignorm = `wignorm -t $treatwig -c $controlwig -n $identifier"_wignorm"`;
	print LOG3 "Finished running wignorm\n\n\n";
	# my $rm_scores_bed = `rm $mdir/$output_dir/treat_control_wignorm_peaks.bed`;
	
	### convert the variable step wiggle files to fixed step wiggle files
	my $wigfile_t = $macs5folder."/MACS141_e5_".$identifier."_MACS_wiggle/treat"."/MACS141_e5_".$identifier."_treat_afterfiting_all.wig";
	my $wigfile_c = $macs5folder."/MACS141_e5_".$identifier."_MACS_wiggle/control"."/MACS141_e5_".$identifier."_control_afterfiting_all.wig";
	my $wigfile = $mdir."/".$output_dir."/".$identifier."_wignorm_scores.wig";
	my @wfiles = ($wigfile_t,$wigfile_c,$wigfile);

	my %chr_len = ("CHROMOSOME_I" => 15072423, "CHROMOSOME_II" => 15279345, "CHROMOSOME_III" => 13783700, "CHROMOSOME_IV" => 17493793, "CHROMOSOME_MtDNA" => 13794, "CHROMOSOME_V" => 20924149, "CHROMOSOME_X" => 17718866, "plasmid+rexwithSNPs" => 7763);
	
	foreach my $f (@wfiles) {
		print LOG3 "Converting variable step wiggle file $f to fixed step wiggle file\n";

		my $end = 0;	
		my $cnt = 1;
		my $flag = 0;
		my $out = $f;
		$out =~ s/\.wig/\_FIXED\.wig/g;
		open (OUT,">$out");
		my $currchrom = "none";
		# print STDERR "\nProcessing wig file $f.\nPrinting output to $out.\n";
		open (WIG,$f);
		while (<WIG>) {
			chomp();
		
			if ($flag == 0) {
				if ($_ =~ 'track') {
					print OUT "$_ windowingFunction=mean smoothingWindow=8 viewLimits=-2:5\n";
				}
				if ($_ =~ 'variableStep') {
					my ($variable,$chrom,$span) = split(" ",$_);
					$chrom =~ s/chrom\=//g;
					$span =~ s/span\=//;
					if($currchrom ne $chrom) {
						# print STDERR "\tProcessing chrom $chrom\n";
						$currchrom = $chrom;
						$end = $chr_len{$currchrom};
						print OUT "fixedStep chrom=$chrom start=1 step=1 span=$span\n";
						$flag=1;
					}	
				}
			} else {
				my ($pos,$val) = split(" ",$_);
				if($pos ne 'variableStep') {
					if ($cnt <= $pos && $pos <= $end) {
						for (my $i = $cnt; $i < $pos; $i++) {
							print OUT " \n";
							$cnt++;  
						}
						if ($pos <= $end) {
							print OUT $val;
							print OUT "\n";
							$cnt++;
						}
					}
				} else {
					for (my $i = $cnt; $i <= $end; $i++) {
						print OUT " \n";  
					}   
					$cnt= 1;
					my ($variable,$chrom,$span) = split(" ", $_);
					$chrom =~ s/chrom\=//g;
					$span =~ s/span\=//;
					if ($currchrom ne $chrom) {
						# print STDERR "\tProcessing chrom $chrom\n";
						$currchrom = $chrom;
						$end = $chr_len{$currchrom};
						print OUT "fixedStep chrom=$chrom start=1 step=1 span=$span\n";
						$flag = 1;		
					}
				}
			}
		} # end of while
	  
		for (my $i = $cnt; $i <= $end; $i++) {
			print OUT " \n";
		}     

		print LOG3 "Check fixed step normalized wiggle file: $out\n";
	
		my $cmd = `gzip $f`;
		print LOG3 "Gzipped file: $f\n";
	
		$cmd = `gzip $out`;
		print LOG3 "Gzipped file: $out\n\n\n";
	}

	### Check peak bed file for peak regions smaller than chromosome start or larger than chromosome length and move these to 0/chromsome length
	my @bedfiles = ($macs5folder."/MACS141_e5_".$identifier."_peaks.bed", $macs10folder."/MACS141_e10_".$identifier."_peaks.bed", $mdir."/".$output_dir."/".$identifier."_wignorm_peaks.bed");

	for my $bedfile_cur (@bedfiles) {
		my $bedfile_new = $bedfile_cur;
		$bedfile_new =~ s/.bed/_corrected.bed/;
		
		print "Total number of peaks in $bedfile_cur:\n";
                system("wc -l $bedfile_cur");
		print LOG3 "Checking peak bed file $bedfile_cur for annotations outside the chromosome regions.\n";
	
		open (INPUT, "<", $bedfile_cur) || print "$!\n";
		open (OUTPUT, ">", $bedfile_new) || print "$!\n";
		while (<INPUT>) {
			chomp();
			my ($chr, $start, $end, $peak, $value) = split("\t", $_);
			$start = 0 if ($start < 0);
			$end = $chr_len{$chr} if ($end > $chr_len{$chr});
			if (defined($peak) && defined($value)) {
            			print OUTPUT "$chr\t$start\t$end\t$peak\t$value\n";
        		} else {
          			print OUTPUT "$chr\t$start\t$end\n";
        		}
		}	
	
	close (INPUT);
		close (OUTPUT);
	
		system("rm $bedfile_cur");
		rename($bedfile_new, $bedfile_cur);
	}


###### macs_module_replicates  #######


#!/usr/bin/perl -w
# This script takes in treat.bam and its matching input (control.bam) files for multiple samples
# performs MACS generating variable step wiggle files, converts it to fixed step start to end wiggle files
# performs normalization using wignorm generating variable step normalized wiggle files, converts it to fixed step start to end wiggle files
# usage perl macs_module.pl file containing treat.bam control.bam identifier


# this script generated by the ERCAN LAB at NYU
# contact: se71@nyu.edu

use strict;
use Cwd;

my $mdir = getcwd;
my $dir = getcwd;

#my $file = shift;

#open (INFILE, "<", $file) || die "Couldn't open file $file: $!.\n";
#while (<INFILE>) {
#	chomp();
	chdir($dir);
#	my ($treatbam, $controlbam, $identifier) = split("\t", $_);
	my $treatbam = shift();
	my $controlbam = shift();
	my $identifier = shift();
	print "Running MACS for $treatbam...\n";
	my $log3 = $mdir."/MACS_module_log_$identifier.txt"; 
	open (LOG3,">$log3");
	print LOG3 "Input Directory: $mdir\n";
	print LOG3 "Input treat.bam file: $treatbam\n";
	print LOG3 "Input control.bam file: $controlbam\n";
	print LOG3 "MACS output file identifier: $identifier\n\n\n";

	my $output_dir = $treatbam;
	$output_dir =~ s/.bam//;
	mkdir($output_dir);
	chdir($output_dir);

	unless (($treatbam=~/.bam/) && ($controlbam=~/.bam/)) {
		print LOG3 "Error: Please enter Input files in .bam format\n";
		exit(0);
	}	

	if ($treatbam =~ /gz/) {
		my $cmd = "gzip -d $treatbam";
		chomp($cmd);
		system($cmd);
		$treatbam =~ s/\.gz//g;
		print LOG3 "Unzipped file: $treatbam\n";	
	}
	if ($controlbam =~ /gz/) {
		my $cmd = "gzip -d $controlbam";
		chomp($cmd);
		system($cmd);
		$controlbam =~ s/\.gz//g;
		print LOG3 "Unzipped file: $controlbam\n";	
	}

	mkdir("MACS_pval1e-10") || print $!;
	mkdir("MACS_pval1e-5") || print $!;
	my $macs5folder = $dir."/".$output_dir."/MACS_pval1e-5";
	my $macs10folder = $dir."/".$output_dir."/MACS_pval1e-10";

	chdir($macs5folder)|| print $!;
	print LOG3 "In folder $macs5folder to run MACS at p-value 1e-5 and generate treat and control variable step wiggle files \n";
	print LOG3 "Running MACS1.4 issuing the command:";
	my $macs5_cmd = "macs14 -t $treatbam -c $controlbam -n MACS141_e5_$identifier -g ce -f BAM -w -S --space=1";
	print LOG3 "$macs5_cmd\n";
	# the following line is the command line running macs e-5 is default, thus is not indicated.
	my $macs5 = `macs14 -t $dir/$treatbam -c $dir/$controlbam -n MACS141_e5_$identifier -g ce -f BAM -w -S --space=1`;
	print LOG3 "Finished running MACS1.4 at p-value 1e-5\n\n";

	chdir($macs10folder)|| print $!;
	print LOG3 "In folder $macs10folder to run MACS at p-value 1e-10\n";
	print LOG3 "Running MACS1.4 issuing the command:";
	my $macs10_cmd = "macs14 -t $treatbam -c $controlbam -n MACS141_e10_$identifier -g ce -f BAM -p 1e-10";
	print LOG3 "$macs10_cmd\n";
	my $macs10 = `macs14 -t $dir/$treatbam -c $dir/$controlbam -n MACS141_e10_$identifier -g ce -f BAM -p 1e-10`;
	print LOG3 "Finished running MACS1.4 at p-value 1e-10\n\n\n";

	### wignorm
	chdir($mdir."/".$output_dir)|| print $!;
	print LOG3 "In folder $mdir/$output_dir to perform normalization using WIGNORM\n";
	print LOG3 "Unzipping the wiggle files from MACS1.4\n";
	my $treatwig = $macs5folder."/MACS141_e5_".$identifier."_MACS_wiggle/treat"."/MACS141_e5_".$identifier."_treat_afterfiting_all.wig.gz";
	my $cmd1 = "gzip -d $treatwig";
	chomp($cmd1);
	system($cmd1);
	$treatwig =~ s/\.gz//g;
	print LOG3 "\nUnzipped treat wiggle file: $treatwig";	
	
	#$controlwig=$mdir."/MACS_pval1e-5/MACS5_MACS_wiggle/control/MACS5_control_afterfiting_all.wig.gz";
	my $controlwig = $macs5folder."/MACS141_e5_".$identifier."_MACS_wiggle/control"."/MACS141_e5_".$identifier."_control_afterfiting_all.wig.gz";
	my $cmd2 = "gzip -d $controlwig";
	chomp($cmd2);
	system($cmd2);
	$controlwig =~ s/\.gz//g;
	print LOG3 "\nUnzipped control wiggle file: $controlwig\n";
	
	### convert the variable step wiggle files to fixed step wiggle files
	my $wigfile_t = $macs5folder."/MACS141_e5_".$identifier."_MACS_wiggle/treat"."/MACS141_e5_".$identifier."_treat_afterfiting_all.wig";
	my $wigfile_c = $macs5folder."/MACS141_e5_".$identifier."_MACS_wiggle/control"."/MACS141_e5_".$identifier."_control_afterfiting_all.wig";
	my @wfiles = ($wigfile_t,$wigfile_c);
	# print "@wfiles";

	#my @chr = ("chrI","chrII","chrIII","chrIV","chrM","chrV","chrX");
	#my @chr_len = (15072421,15279323,13783681,17493785,13794,20919568,17718854);
	# (ce6) my %chr_len = ("chrI" => 15072421, "chrII" => 15279323, "chrIII" => 13783681, "chrIV" => 17493785, "chrM" => 13794, "chrV" => 20919568, "chrX" => 17718854);
	my %chr_len = ("CHROMOSOME_I" => 15072423, "CHROMOSOME_II" => 15279345, "CHROMOSOME_III" => 13783700, "CHROMOSOME_IV" => 17493793, "CHROMOSOME_MtDNA" => 13794, "CHROMOSOME_V" => 20924149, "CHROMOSOME_X" => 17718866, "plasmid+rexwithSNPs" => 7763);
	
	foreach my $f (@wfiles) {
		print LOG3 "Converting variable step wiggle file $f to fixed step wiggle file\n";

		my $end = 0;	
		my $cnt = 1;
		my $flag = 0;
		my $out = $f;
		$out =~ s/\.wig/\_FIXED\.wig/g;
		open (OUT,">$out");
		my $currchrom = "none";
		# print STDERR "\nProcessing wig file $f.\nPrinting output to $out.\n";
		open (WIG,$f);
		while (<WIG>) {
			chomp();
		
			if ($flag == 0) {
				if ($_ =~ 'track') {
					print OUT "$_ windowingFunction=mean smoothingWindow=8 viewLimits=-2:5\n";
				}
				if ($_ =~ 'variableStep') {
					my ($variable,$chrom,$span) = split(" ",$_);
					$chrom =~ s/chrom\=//g;
					$span =~ s/span\=//;
					if($currchrom ne $chrom) {
						# print STDERR "\tProcessing chrom $chrom\n";
						$currchrom = $chrom;
						$end = $chr_len{$currchrom};
						print OUT "fixedStep chrom=$chrom start=1 step=1 span=$span\n";
						$flag=1;
					}	
				}
			} else {
				my ($pos,$val) = split(" ",$_);
				#print "$pos\t";
				#print "$val\n";	    
				if($pos ne 'variableStep') {
					if ($cnt <= $pos && $pos <= $end) {
						for (my $i = $cnt; $i < $pos; $i++) {
							#print OUT $cnt;
							#print OUT "\t";
							print OUT " \n";
							$cnt++;  
						}
						if ($pos <= $end) {
							#print OUT $pos;
							#print OUT "\t";
							print OUT $val;
							print OUT "\n";
							$cnt++;
						}
					}
				} else {
					for (my $i = $cnt; $i <= $end; $i++) {
						#print OUT $i;
						#print OUT "\t";
						print OUT " \n";  
					}   
					$cnt= 1;
					my ($variable,$chrom,$span) = split(" ", $_);
					$chrom =~ s/chrom\=//g;
					$span =~ s/span\=//;
					if ($currchrom ne $chrom) {
						# print STDERR "\tProcessing chrom $chrom\n";
						$currchrom = $chrom;
						$end = $chr_len{$currchrom};
						print OUT "fixedStep chrom=$chrom start=1 step=1 span=$span\n";
						$flag = 1;		
					}
				}
			}
		} # end of while
	  
		for (my $i = $cnt; $i <= $end; $i++) {
			#print OUT $i;
			#print OUT "\t";
			print OUT " \n";
		}     

		print LOG3 "Check fixed step normalized wiggle file: $out\n";
	
		my $cmd = `gzip $f`;
		print LOG3 "Gzipped file: $f\n";
	
		#uncomment this to delete the macs generated variable step wiggle files and wignorm generated normalized variable step wiggle file
		#$r=`rm $wigfile_t`;
		#print LOG3 "Removed file: $wigfile_t\n;
		#$r=`rm $wigfile_c`;
		#print LOG3 "Removed file: $wigfile_c\n;
		#$r=`rm $wigfile`;
		#print LOG3 "Removed file: $wigfile\n;
		
		$cmd = `gzip $out`;
		print LOG3 "Gzipped file: $out\n\n\n";
	}

	### Check peak bed file for peak regions smaller than chromosome start or larger than chromosome length and move these to 0/chromsome length
	my @bedfiles = ($macs5folder."/MACS141_e5_".$identifier."_peaks.bed", $macs10folder."/MACS141_e10_".$identifier."_peaks.bed");

	for my $bedfile_cur (@bedfiles) {
		my $bedfile_new = $bedfile_cur;
		$bedfile_new =~ s/.bed/_corrected.bed/;
		
		print "Total number of peaks in $bedfile_cur:\n";
                system("wc -l $bedfile_cur");
		print LOG3 "Checking peak bed file $bedfile_cur for annotations outside the chromosome regions.\n";
	
		open (INPUT, "<", $bedfile_cur) || print "$!\n";
		open (OUTPUT, ">", $bedfile_new) || print "$!\n";
		while (<INPUT>) {
			chomp();
			my ($chr, $start, $end, $peak, $value) = split("\t", $_);
			$start = 0 if ($start < 0);
			$end = $chr_len{$chr} if ($end > $chr_len{$chr});
			if (defined($peak) && defined($value)) {
            			print OUTPUT "$chr\t$start\t$end\t$peak\t$value\n";
        		} else {
          			print OUTPUT "$chr\t$start\t$end\n";
        		}
		}	
	
	close (INPUT);
		close (OUTPUT);
	
		system("rm $bedfile_cur");
		rename($bedfile_new, $bedfile_cur);
	}

	#$cmd=`gzip $treatbam`;
	#print LOG3 "Gzipped file: $treatbam\n";
	#$cmd=`gzip $controlbam`;
	#print LOG3 "Gzipped file: $controlbam\n";
#}
#close INFILE;


###### mergeMultipleBam #######

#!/usr/bin/perl -w


# this script generated by the ERCAN LAB at NYU
# contact: se71@nyu.edu

use strict;


my $input = shift();

open (INPUT, "<", $input) || die "Couldn't open file $input: $!.\n";
while (<INPUT>) {
	chomp();
	print "Running samtools merge for $_...\n";
	system("samtools merge $_");
}
close INPUT;


###### sortBam  #######

#!/usr/bin/perl -w

# this script generated by the ERCAN LAB at NYU
# contact: se71@nyu.edu

use strict;

my $file = shift();
my $out = $file;
$out =~ s/.bam/_sorted/;
print "Sorting file $file...\n";
system("samtools sort $file $out");


#########################################################################################################################################################
####This section will run through the steps detailing how we do sliding window analysis of DCC binding difference between rex deletion and wild type data. 

#Slidingwindow_Analysis.R contains both the linux and R commands used to generated the sliding window plots shown in Figure 7A of this manuscript.

#This analysis requires the Statistics::Descriptive perl module.

#Analysis in R is dependent on two provided annotation files: 
#(1) Recruitment.Sites.txt #Provides the peak names and coordinates of each of the recruitment sites. The file content is pasted below.
#(2) MACS141_e10_DPY27_N2_MxEmb_splitted_summits_final.bed #Provides the coordinates and peak names for the DPY-27 peaks.The file content is pasted below.


######################
######################
#### GET LOG2 DATA ###
######################
######################

### DO THE FOLLOWING ON THE COMMAND LINE 
### Required as input: the MACS e-5 FIXED_STEP wiggle files
### Requires running the perl script: getLog2.pl The script is pasted below.
	# This perl script requires the latest version of perl, is dependent on the Statistics::Descriptive module


# 1. Paste together the N2 wiggle file and a file to compare it to.
	
	## Every line will have two entries: (1) the N2 (wt control) value (2) the experimental strain value 
	
	## Example: 
	
	# paste MACS141_e5_DPY27_N2_MxEmb_treat_afterfiting_all_FIXED.wig MACS141_e5_MUT_emb_DPY27_treat_afterfiting_all_FIXED.wig > DPY27_N2_MUT_emb.wig
	
	
			
# 2. Calculate the log2 (exp/N2) value at every step.
	## Will generate a new wiggle file, appending _log2.wig to the end of the parent file name. 

	## Example:
	
	# perl getLog2.pl DPY27_N2_MUT_emb.wig	

	
# 3. Separate log2 data by chromosome. 
	
	## 7A. Use awk to pull out autosomal data.
		
		## Example:
		
		# awk '/CHROMOSOME_II /{f=0} f; /CHROMOSOME_I /{f=1}' DPY27_N2_MUT_emb.wig > ChrI_DPY27_N2_MUT_emb.wig
		# awk '/CHROMOSOME_III /{f=0} f; /CHROMOSOME_II /{f=1}' DPY27_N2_MUT_emb.wig > ChrII_DPY27_N2_MUT_emb.wig
		# awk '/CHROMOSOME_IV /{f=0} f; /CHROMOSOME_III /{f=1}' DPY27_N2_MUT_emb.wig > ChrIII_DPY27_N2_MUT_emb.wig
		# awk '/CHROMOSOME_V /{f=0} f; /CHROMOSOME_IV /{f=1}' DPY27_N2_MUT_emb.wig > ChrIV_DPY27_N2_MUT_emb.wig	
		# awk '/CHROMOSOME_X /{f=0} f; /CHROMOSOME_V /{f=1}' DPY27_N2_MUT_emb.wig > ChrV_DPY27_N2_MUT_emb.wig	

	## 7B. Use sed to pull out X chromosome data.
		
		## Example:
	
		# sed -e '1,/CHROMOSOME_X /d' DPY27_N2_MUT_emb.wig > ChrX_DPY27_N2_MUT_emb.wig


########################
########################
#### WINDOW ANALYSIS ###
########################
########################
### DO THE FOLLOWING in R


# 1. Read in annotation files 

	rex<-read.table(file=‘Recruitment.Sites.txt’,header=T,stringsAsFactors=F)
	
	DPY27.summits<-read.table(file='MACS141_e10_DPY27_N2_MxEmb_splitted_summits_final.bed',header=F)
	
	colnames(DPY27.summits)<-c('chr','start','end','peak')

# 2. Read in data files for each chromosome and assemble chromosome data frames

	# Example: 

	### Chromosome X ###
	
	N2_MUT1_DPY27_ChrX<-as.data.frame(read.delim(file='ChrX_DPY27_N2_MUT1_emb_log2.wig',header=F,stringsAsFactors=F))
	N2_MUT2_DPY27_ChrX<-as.data.frame(read.delim(file=‘ChrX_DPY27_N2_MUT2_emb_log2.wig’,header=F,stringsAsFactors=F))
	N2_MUT3_DPY27_ChrX<-as.data.frame(read.delim(file=‘ChrX_DPY27_N2_MUT3_emb_log2.wig’,header=F,stringsAsFactors=F))	

	chrX<-data.frame(N2_MUT1_DPY27=N2_MUT1_DPY27_ChrX, N2_MUT2_DPY27=N2_MUT2_DPY27_ChrX, N2_MUT3_DPY27=N2_MUT3_DPY27_ChrX, )	
	
	colnames(chrX)<-c('N2_MUT1_DPY27','N2_MUT2_DPY27','N2_MUT3_DPY27')	

# 3. Get the mean value (na.rm) for a 400bp window centered on each DPY-27 summit. 
	
	ChrX.DPY27.summit.data<-as.data.frame(cbind(DPY27.summits[which(DPY27.summits$chr=='CHROMOSOME_X'),],t(apply(DPY27.summits[which(DPY27.summits$chr=='CHROMOSOME_X'),],1,function(x){colMeans(chrX[(as.numeric(x[2])-200) :(as.numeric(x[3])+200) ,],na.rm=T)}))))

	colnames(ChrX.DPY27.summit.data)<-c('chr','start','end','peak','N2_MUT1','N2_MUT2’,’N2_MUT3’)
	
			
# 4. Sliding window using only the 400bp averaged summit data. 

	### Note, if you have deleted/added a recruitment site, you need to remove this site from the analysis. 
			
	# Example:
			
	recsitetoremove.ind<-which( ChrX.DPY27.summit.data$peak == rex$dpy27.peak[which(rex$meyer.name == ‘(recruitment site to remove)’)])
			
	MUT1.DPY27.X.data<-ChrX.DPY27.summit.data[-recsitetoremove.ind , c(1,2,3,4,5)]
		
	
	# The following will return window data across the X chromosome: window size = 5kb, step size = 1kb, data=summit means  
	
	get.window.data.from.summits<-function(window,step,df,data.column){
		X.length<-17718866
		i<-1
		j<-1
		pos <- matrix(0, ncol=2, nrow=ceiling(X.length/step))
		while ((i+window) < X.length) {
			pos[j, ] <- c(i, i+window)
			i <- i + step
			j <- j+1
			}
		while(j <= nrow(pos)){
			pos[j, ] <- c(i, X.length)
			i <- i + step
			j <- j+1		
		}
		ranges<-as.data.frame(pos)
		colnames(ranges)<-c('start','end')	
		
		
		n.summits<-c()
		mean.summits<-c()
		for(i in 1:nrow(ranges)){
			start<-ranges$start[i]
			end<-ranges$end[i]
			temp<-df[(which((df$start > start & df$start < end ) | (df$end > start & df$end < end))),]
			n.summits[i]<-nrow(temp)
			mean.summits[i]<-mean(temp[,as.numeric(data.column)],na.rm=T)
			}
		ranges$n.summits<-n.summits
		ranges$mean.summits<-mean.summits
		return(ranges)
		}

	# Decide which recruitment site to use for reference. 
	
	rex8.dpy27.peak<-rex$dpy27.peak[which(rex$meyer.name=='rex-8')] #strongest recruitment site/ 3 motifs: 10.9.5,8.25
	rex32.dpy27.peak<-rex$dpy27.peak[which(rex$meyer.name=='rex-32')] #left of the chromosome (3Mb)/2ndstrongest recruitment site/3motifs: 10,9.5,9.5
	rex33.dpy27.peak<-rex$dpy27.peak[which(rex$meyer.name=='rex-33')] #middle of the chromosome (6.3Mb)/3rd strongest recruitment site/3motifs: 10,7.5,7.5
	
	get.pvalue.summits<-function(window,df,data.column,ref){
	pval.summits<-c()
	#start.coord<-c()
	#end.coord<-c()
	#dist<-c()
	n.summits<-c()
	mean.summits<-c()
	anti.pval<-c()
	
	
	for(i in 1:nrow(df)){
		start<-df$start[i] - window/2
		end<-df$end[i] + window/2
		if(start <= 0){start<-1}
		if(end > max(df$end)){end<-max(df$end)}	
		ind<-which((df$start > start & df$start < end) | (df$end > start & df$end < end))
		n.summits[i]<-length(ind)
		if(length(ind) > 0){
			in.range<-df[ind,data.column]
			all<-df[,data.column]
			pval.summits[i]<-t.test(in.range,all,alternative='less')$p.value
			anti.pval[i]<-t.test(in.range,all,alternative='greater')$p.value
			#start.coord[i]<-df$start[start]
			#end.coord[i]<-df$end[end]
			#dist[i]<-end.coord[i]-start.coord[i]
			mean.summits[i]<-mean(in.range,na.rm=T)
			}
		else{
			pval.summits[i]<-1
			anti.pval[i]<-1
			mean.summits[i]<-df[i,data.column]
			}
		}
	#df$start.coord<-start.coord
	#df$end.coord<-end.coord
	#df$dist<-dist
	df$mean.summits<-mean.summits
	df$pval.summits<-pval.summits
	df$anti.pval<-anti.pval
	df$n.summits<-n.summits
	
	if(ref=='rex-8'){rexref<-as.character(rex8.dpy27.peak)}
	if(ref=='rex-32'){rexref <-as.character(rex32.dpy27.peak)}
	if(ref=='rex-33'){rexref <-as.character(rex33.dpy27.peak)}
	
	RF<-df$mean.summits[which(df$peak==rexref)]
	df$dev<-(df$mean.summits - RF )/abs(RF)
	return(df)
	}
	

	# Example:
	
	MUT1_DPY27_summit_pval_Xchr_1Mb<-get.pvalue.summits(1.0e6,MUT1.DPY27.X.data,5,'rex-32')


	plot(MUT1_DPY27_summit_pval_Xchr_1Mb$start, MUT1_DPY27_summit_pval_Xchr_1Mb $dev,type='l',lwd=5, ylim=c(-1.1,0.25))
				points(MUT1_DPY27_summit_pval_Xchr_1Mb$start[which(MUT1_DPY27_summit_pval_Xchr_1Mb$pval.summits<0.01)], MUT1_DPY27_summit_pval_Xchr_1Mb$dev[which(MUT1_DPY27_summit_pval_Xchr_1Mb$pval.summits<0.01)],col='red',pch=16)
				points(MUT1_DPY27_summit_pval_Xchr_1Mb$start[which(MUT1_DPY27_summit_pval_Xchr_1Mb$anti.pval<0.01)], MUT1_DPY27_summit_pval_Xchr_1Mb$dev[which(MUT1_DPY27_summit_pval_Xchr_1Mb$anti.pval<0.01)],col='purple',pch=16)
	
	
# 5.  Get window data along entire chromosome  
	
	
		get.window.data.across.chr<-function(window,step,df){
			start<-seq(1,nrow(df)-window, step) 
			end<-seq((window + 1),nrow(df), step)
			ranges<-data.frame(start=start,end=end)

			old <- Sys.time()
			temp<-as.data.frame(t(as.matrix(apply(ranges,1,function(x){colMeans(df[x[1]:x[2],],na.rm=T)}))))
			new <- Sys.time() - old
			print(new)
			temp<-as.data.frame(cbind(ranges,temp))
			return(temp)
			}


	chrX.window.data<-get.window.data.across.chr(50000,5000,chrX)


					plot(chrX.window.data$start,chrX.window.data$N2_MUT1_DPY27,type='l',bty='n',xlim=c(0,22e6),col='purple4',xaxt='n',xlab='coordinate (Mb)')
axis(1,at=c(5e6,10e6,15e6,20e5),c('5','10','15','20'))
 


#########################################################################################################################################################
####getLog2.pl

#!/usr/bin/perl

# this script generated by the ERCAN LAB at NYU
# contact: se71@nyu.edu


use strict; #insists that all variables are declared
use warnings; #finds problems in your code and tells you about them

use Statistics::Descriptive; #uses that perl package

my $file = shift();

my $Output = $file;
$Output =~ s/.wig/_log2.wig/g; #renames the output file
open (OUT, ">$Output") || die "Can't open output file $Output\n"; #prints stdout to the output file 


open(toDIV, $file) || die "Can't open inputfile $file\n";	 #opens the file and now refers to it as toDIV

my $count = 1; #set count scalar to one
my $chr;

while (my $todiv = <toDIV>){ #declares todiv. goes through every line in the wiggle file
	chomp($todiv); #get rid of new line
	my @data = split("\t",$todiv);
	my $n2 = $data[0];
	my $mut = $data[1];
	if ($n2 =~ /track/) { #if the line contains the word "track"
		print OUT $n2."\n"; #print the track name to the output file
	}
	elsif ($n2 =~ /fixedStep/) { #if the line contains "fixedStep"
		if ($n2 =~ /chrom=(CHROMOSOME_[IVX]*) /) { #if it also contains chrom = CHROMOSOME_I through X
        	print OUT $n2."\n";	 #print the line to the output file
        	$count = 1; #and reset the count to 1
        	$chr=$1;
        	print STDERR "\n Processing $chr.";
        	}}
	else {
		if ($n2 eq " ") { #if its blank, dont change it. 
			print OUT " \n";
			$count++;
		} 
		elsif ($mut eq " ") { #if its blank, dont change it. 
			print OUT " \n";
			$count++;
		}		
		else {
			my $log2 = sprintf "%.2f", (log($mut/$n2))/log(2); #will print the log2 value rounded to two places after the decimal point
			print OUT "$log2\n";
			$count++;
		}
	}
	if($count % 1000000 == 0){print STDERR "$count.";}
} 
close toDIV;
close OUT;	


#########################################################################################################################################################
####Recruitment.Sites.txt
chr	start	end	peak	meyer.name	rank	sdc.sort	k.clust	k.order	foci	n.m12	max12.mot	m12.score	sdc2.peak	dpy27.peak	hot	trna	nc.rna
CHROMOSOME_X	11093935	11094336	MACS_peak_959.1	rex-8	1	4	1	1	11094135	3	10	10*9.5*8.25	MACS_peak_959.1	MACS_peak_1926.5	275	NA	NA
CHROMOSOME_X	4209060	4209461	MACS_peak_792.2	rex-23	8	3	1	2	4209260	2	10	10*9.5	MACS_peak_792.2	MACS_peak_776.2	252	NA	NA
CHROMOSOME_X	13700596	13700997	MACS_peak_1039	rex-43	10	8	1	3	13700796	0	0	NA	MACS_peak_1039	MACS_peak_2360.3	281	NA	NA
CHROMOSOME_X	6296315	6296716	MACS_peak_857.2	rex-33	3	6	1	4	6296515	3	10	7.25*7.25*10	MACS_peak_857.2	MACS_peak_1146.5	258	NA	NA
CHROMOSOME_X	806476	806877	MACS_peak_690.2	rex-40	4	1	1	5	806676	3	9.25	7.25*9.25*8.75	MACS_peak_690.2	MACS_peak_142.2	241	NA	NA
CHROMOSOME_X	2996890	2997291	MACS_peak_770	rex-32	2	2	1	6	2997090	3	10	9.5*10*10	MACS_peak_770	MACS_peak_560.2	249	NA	NA
CHROMOSOME_X	5429305	5429706	MACS_peak_829	rex-34	5	13	1	7	5429505	2	8.5	7.5*8.5	MACS_peak_829	MACS_peak_986.3	253	NA	NA
CHROMOSOME_X	14525613	14526014	MACS_peak_1069	Prex-28	6	7	1	8	14525813	2	10	10*9.5	MACS_peak_1069	MACS_peak_2509.6	282	NA	NA
CHROMOSOME_X	11937263	11937664	MACS_peak_982.2	rex-16	12	9	1	9	11937463	1	8.25	8.25	MACS_peak_982.2	MACS_peak_2066.5	277	NA	NA
CHROMOSOME_X	16681821	16682222	MACS_peak_1132	rex-35	7	15	1	10	16682021	2	10	7.25*10	MACS_peak_1132	MACS_peak_2921.1	292	NA	NA
CHROMOSOME_X	8036178	8036579	MACS_peak_891.1	rex-14	11	10	1	11	8036378	2	10	10*10	MACS_peak_891.1	MACS_peak_1428.8	266	358	5714
CHROMOSOME_X	17544270	17544671	MACS_peak_1156.1	rex-41	18	12	1	12	17544470	2	8.25	8.25*5.25	MACS_peak_1156.1	MACS_peak_3062.2	NA	NA	NA
CHROMOSOME_X	9465602	9466003	MACS_peak_923.1	rex-47	13	11	1	13	9465802	1	6.75	6.75	MACS_peak_923.1	MACS_peak_1648.2	269	NA	NA
CHROMOSOME_X	1626915	1627316	MACS_peak_734	Prex-7	9	5	1	14	1627115	3	9.5	6.25*9.5*5.25	MACS_peak_734	MACS_peak_302	246	NA	NA
CHROMOSOME_X	16056339	16056740	MACS_peak_1113	Prex-30	16	16	1	15	16056539	0	0	NA	MACS_peak_1113	MACS_peak_2789.5	290	NA	NA
CHROMOSOME_X	1344804	1345205	MACS_peak_723	rex-45	14	17	1	16	1345004	1	7.25	7.25	MACS_peak_723	MACS_peak_256.2	243	NA	NA
CHROMOSOME_X	12362906	12363307	MACS_peak_994	rex-6	15	14	1	17	12363106	1	5.75	5.75	MACS_peak_994	MACS_peak_2135.1	278	NA	NA
CHROMOSOME_X	1909369	1909770	MACS_peak_740.2	rex-2	21	19	2	18	1909569	0	0	NA	MACS_peak_740.2	MACS_peak_343.3	NA	NA	NA
CHROMOSOME_X	7181565	7181966	MACS_peak_868	rex-24	17	22	2	19	7181765	1	6.25	6.25	MACS_peak_868	MACS_peak_1291.2	NA	NA	NA
CHROMOSOME_X	17545444	17545845	MACS_peak_1156.2	NA	28	21	2	20	17545644	2	8.25	5.25*8.25	MACS_peak_1156.2	MACS_peak_3062.3	NA	NA	NA
CHROMOSOME_X	17181178	17181579	MACS_peak_1145	rex-42	19	18	2	21	17181378	1	7.75	7.75	MACS_peak_1145	MACS_peak_3000	NA	NA	NA
CHROMOSOME_X	13514312	13514713	MACS_peak_1027.2	Prex-22	26	24	2	22	13514512	1	10	10	MACS_peak_1027.2	MACS_peak_2324.2	NA	NA	NA
CHROMOSOME_X	4395419	4395820	MACS_peak_797	rex-1	20	23	2	23	4395619	1	6.5	6.5	MACS_peak_797	MACS_peak_808.2	NA	NA	NA
CHROMOSOME_X	16205731	16206132	MACS_peak_1119	Prex-31	23	20	2	24	16205931	0	0	NA	MACS_peak_1119	MACS_peak_2822.3	NA	NA	NA
CHROMOSOME_X	1322970	1323371	MACS_peak_721	rex-44	22	25	2	25	1323170	0	0	NA	MACS_peak_721	MACS_peak_252	NA	NA	NA
CHROMOSOME_X	409988	410389	MACS_peak_680	Prex-1	25	27	2	26	410188	0	0	NA	MACS_peak_680	MACS_peak_76	238	515	NA
CHROMOSOME_X	1389368	1389769	MACS_peak_726.4	Prex-6	30	30	2	27	1389568	0	0	NA	MACS_peak_726.4	MACS_peak_262.4	NA	NA	NA
CHROMOSOME_X	14813290	14813691	MACS_peak_1076	rex-39	29	28	2	28	14813490	0	0	NA	MACS_peak_1076	MACS_peak_2563.2	NA	NA	NA
CHROMOSOME_X	1888396	1888797	MACS_peak_739	rex-21	31	26	2	29	1888596	0	0	NA	MACS_peak_739	MACS_peak_340	NA	NA	NA
CHROMOSOME_X	15736382	15736783	MACS_peak_1103	rex-46	24	29	2	30	15736582	2	7.75	7.75*5.25	MACS_peak_1103	MACS_peak_2741.3	NA	NA	NA
CHROMOSOME_X	16209616	16210017	MACS_peak_1120	NA	36	31	2	31	16209816	0	0	NA	MACS_peak_1120	MACS_peak_2822.5	NA	195*196*197*198	5213
CHROMOSOME_X	11924078	11924479	MACS_peak_981	rex-7	33	32	2	32	11924278	0	0	NA	MACS_peak_981	MACS_peak_2065.1	NA	NA	NA
CHROMOSOME_X	11898995	11899396	MACS_peak_979	rex-36	27	33	2	33	11899195	2	8	7*8	MACS_peak_979	MACS_peak_2061	NA	NA	NA
CHROMOSOME_X	1858579	1858980	MACS_peak_737.2	NA	39	36	3	34	1858779	0	0	NA	MACS_peak_737.2	MACS_peak_335.4	NA	549	NA
CHROMOSOME_X	10667802	10668203	MACS_peak_952	rex-28	32	35	3	35	10668002	1	8	8	MACS_peak_952	MACS_peak_1857.2	NA	82*83	4618
CHROMOSOME_X	2364702	2365103	MACS_peak_753	NA	37	37	3	36	2364902	1	7.75	7.75	MACS_peak_753	MACS_peak_427.2	NA	NA	NA
CHROMOSOME_X	1379471	1379872	MACS_peak_725	rex-18	40	39	3	37	1379671	0	0	NA	MACS_peak_725	MACS_peak_260	NA	473	NA
CHROMOSOME_X	1437084	1437485	MACS_peak_727.1	NA	38	34	3	38	1437284	1	8.75	8.75	MACS_peak_727.1	MACS_peak_272.2	NA	NA	NA
CHROMOSOME_X	11095380	11095781	MACS_peak_959.2	NA	44	47	3	39	11095580	0	0	NA	MACS_peak_959.2	MACS_peak_1926.6	NA	237	NA
CHROMOSOME_X	4208516	4208917	MACS_peak_792.1	NA	34	38	3	40	4208716	2	8.75	8.75*6.5	MACS_peak_792.1	MACS_peak_776.2	NA	NA	NA
CHROMOSOME_X	13442367	13442768	MACS_peak_1025	NA	41	41	3	41	13442567	0	0	NA	MACS_peak_1025	MACS_peak_2309	NA	51	NA
CHROMOSOME_X	12730000	12730401	MACS_peak_1006	rex-31	35	40	3	42	12730200	2	9.5	9.5*7.25	MACS_peak_1006	MACS_peak_2195	NA	NA	NA
CHROMOSOME_X	16327193	16327594	MACS_peak_1122	NA	43	44	3	43	16327393	1	8.75	8.75	MACS_peak_1122	MACS_peak_2844	NA	NA	NA
CHROMOSOME_X	16202218	16202619	MACS_peak_1118	NA	42	46	3	44	16202418	1	7.5	7.5	MACS_peak_1118	MACS_peak_2822.1	NA	NA	NA
CHROMOSOME_X	1908787	1909188	MACS_peak_740.1	NA	45	48	3	45	1908987	0	0	NA	MACS_peak_740.1	MACS_peak_343.2	NA	NA	NA
CHROMOSOME_X	785349	785750	MACS_peak_688	NA	49	42	3	46	785549	0	0	NA	MACS_peak_688	MACS_peak_139.1	NA	NA	NA
CHROMOSOME_X	9467549	9467950	MACS_peak_923.2	NA	54	57	3	47	9467749	0	0	NA	MACS_peak_923.2	MACS_peak_1648.4	NA	314	4784
CHROMOSOME_X	13435041	13435442	MACS_peak_1024	NA	50	43	3	48	13435241	0	0	NA	MACS_peak_1024	MACS_peak_2308	NA	NA	NA
CHROMOSOME_X	15741776	15742177	MACS_peak_1104	NA	55	54	3	49	15741976	0	0	NA	MACS_peak_1104	MACS_peak_2742	NA	309	5111
CHROMOSOME_X	11934867	11935268	MACS_peak_982.1	NA	58	61	3	50	11935067	0	0	NA	MACS_peak_982.1	MACS_peak_2066.2	NA	148*149	5602
CHROMOSOME_X	1338889	1339290	MACS_peak_722	NA	46	49	3	51	1339089	1	8	8	MACS_peak_722	MACS_peak_255.1	NA	NA	NA
CHROMOSOME_X	13665321	13665722	MACS_peak_1033	NA	59	59	3	52	13665521	0	0	NA	MACS_peak_1033	MACS_peak_2356	NA	1	NA
CHROMOSOME_X	13604836	13605237	MACS_peak_1031	NA	53	45	3	53	13605036	0	0	NA	MACS_peak_1031	MACS_peak_2341	NA	NA	NA
CHROMOSOME_X	1386915	1387316	MACS_peak_726.3	NA	52	52	3	54	1387115	0	0	NA	MACS_peak_726.3	MACS_peak_262.3	NA	NA	NA
CHROMOSOME_X	10756106	10756507	MACS_peak_954	rex-29	47	50	3	55	10756306	1	7.25	7.25	MACS_peak_954	MACS_peak_1873	NA	NA	NA
CHROMOSOME_X	1880680	1881081	MACS_peak_738	NA	64	62	3	56	1880880	0	0	NA	MACS_peak_738	MACS_peak_339	NA	578	4939
CHROMOSOME_X	8048595	8048996	MACS_peak_892	rex-17	51	53	3	57	8048795	1	8.25	8.25	MACS_peak_892	MACS_peak_1430.1	NA	NA	NA
CHROMOSOME_X	8404208	8404609	MACS_peak_904	rex-25	60	64	3	58	8404408	0	0	NA	MACS_peak_904	MACS_peak_1487	267	450	NA
CHROMOSOME_X	1438901	1439302	MACS_peak_727.2	NA	57	51	3	59	1439101	0	0	NA	MACS_peak_727.2	MACS_peak_272.3	NA	NA	NA
CHROMOSOME_X	2613032	2613433	MACS_peak_761	NA	62	56	3	60	2613232	0	0	NA	MACS_peak_761	MACS_peak_481	NA	526	NA
CHROMOSOME_X	1492175	1492576	MACS_peak_730	rex-19	48	58	3	61	1492375	2	8	8*6.75	MACS_peak_730	MACS_peak_279	NA	NA	NA
CHROMOSOME_X	489661	490062	MACS_peak_681	NA	61	63	3	62	489861	1	7.75	7.75	MACS_peak_681	MACS_peak_91	NA	445	5321
CHROMOSOME_X	16695099	16695500	MACS_peak_1133	NA	63	55	3	63	16695299	0	0	NA	MACS_peak_1133	MACS_peak_2924	NA	NA	NA
CHROMOSOME_X	10353798	10354199	MACS_peak_942	rex-26	56	60	3	64	10353998	1	8.75	8.75	MACS_peak_942	MACS_peak_1807	NA	NA	NA

#########################################################################################################################################################
####MACS141_e10_DPY27_N2_MxEmb_splitted_summits_final.bed

CHROMOSOME_I	9788714	9788715	MACS_peak_6
CHROMOSOME_II	5543574	5543575	MACS_peak_8
CHROMOSOME_II	6853194	6853195	MACS_peak_11
CHROMOSOME_II	11759373	11759374	MACS_peak_13
CHROMOSOME_II	11967677	11967678	MACS_peak_14
CHROMOSOME_II	14804714	14804715	MACS_peak_17
CHROMOSOME_III	3867570	3867571	MACS_peak_19
CHROMOSOME_III	5031594	5031595	MACS_peak_22
CHROMOSOME_III	5211352	5211353	MACS_peak_23
CHROMOSOME_III	7854644	7854645	MACS_peak_24
CHROMOSOME_III	8043906	8043907	MACS_peak_25
CHROMOSOME_III	10759129	10759130	MACS_peak_26
CHROMOSOME_IV	654907	654908	MACS_peak_28
CHROMOSOME_IV	4390648	4390649	MACS_peak_30
CHROMOSOME_IV	11026168	11026169	MACS_peak_32
CHROMOSOME_V	8235483	8235484	MACS_peak_35
CHROMOSOME_V	15873963	15873964	MACS_peak_39
CHROMOSOME_V	19643160	19643161	MACS_peak_40
CHROMOSOME_X	21167	21168	MACS_peak_43
CHROMOSOME_X	47796	47797	MACS_peak_45
CHROMOSOME_X	104889	104890	MACS_peak_47
CHROMOSOME_X	117289	117290	MACS_peak_48
CHROMOSOME_X	163662	163663	MACS_peak_50
CHROMOSOME_X	191129	191130	MACS_peak_52
CHROMOSOME_X	199204	199205	MACS_peak_54
CHROMOSOME_X	230136	230137	MACS_peak_55
CHROMOSOME_X	239550	239551	MACS_peak_56
CHROMOSOME_X	258689	258690	MACS_peak_57
CHROMOSOME_X	290280	290281	MACS_peak_58
CHROMOSOME_X	295823	295824	MACS_peak_59
CHROMOSOME_X	300514	300515	MACS_peak_60
CHROMOSOME_X	322486	322487	MACS_peak_61
CHROMOSOME_X	324208	324209	MACS_peak_62
CHROMOSOME_X	325813	325814	MACS_peak_63
CHROMOSOME_X	334278	334279	MACS_peak_64
CHROMOSOME_X	343902	343903	MACS_peak_65
CHROMOSOME_X	348372	348373	MACS_peak_66
CHROMOSOME_X	353396	353397	MACS_peak_68
CHROMOSOME_X	370145	370146	MACS_peak_69
CHROMOSOME_X	371953	371954	MACS_peak_70
CHROMOSOME_X	381191	381192	MACS_peak_71.1
CHROMOSOME_X	382928	382929	MACS_peak_71.2
CHROMOSOME_X	388907	388908	MACS_peak_72
CHROMOSOME_X	394985	394986	MACS_peak_74
CHROMOSOME_X	403193	403194	MACS_peak_75
CHROMOSOME_X	410223	410224	MACS_peak_76
CHROMOSOME_X	428451	428452	MACS_peak_78
CHROMOSOME_X	431767	431768	MACS_peak_79.1
CHROMOSOME_X	433987	433988	MACS_peak_79.2
CHROMOSOME_X	440556	440557	MACS_peak_80
CHROMOSOME_X	452011	452012	MACS_peak_82
CHROMOSOME_X	457611	457612	MACS_peak_83
CHROMOSOME_X	460510	460511	MACS_peak_84
CHROMOSOME_X	467453	467454	MACS_peak_85
CHROMOSOME_X	469449	469450	MACS_peak_86
CHROMOSOME_X	474121	474122	MACS_peak_87
CHROMOSOME_X	481282	481283	MACS_peak_88
CHROMOSOME_X	488312	488313	MACS_peak_90
CHROMOSOME_X	489949	489950	MACS_peak_91
CHROMOSOME_X	493159	493160	MACS_peak_92
CHROMOSOME_X	498911	498912	MACS_peak_93
CHROMOSOME_X	504252	504253	MACS_peak_94
CHROMOSOME_X	507141	507142	MACS_peak_95
CHROMOSOME_X	533172	533173	MACS_peak_97
CHROMOSOME_X	535955	535956	MACS_peak_98
CHROMOSOME_X	547811	547812	MACS_peak_99
CHROMOSOME_X	555031	555032	MACS_peak_102
CHROMOSOME_X	573434	573435	MACS_peak_104
CHROMOSOME_X	585906	585907	MACS_peak_105
CHROMOSOME_X	588800	588801	MACS_peak_106
CHROMOSOME_X	593546	593547	MACS_peak_107
CHROMOSOME_X	601598	601599	MACS_peak_108
CHROMOSOME_X	612893	612894	MACS_peak_109
CHROMOSOME_X	621770	621771	MACS_peak_111
CHROMOSOME_X	638923	638924	MACS_peak_112
CHROMOSOME_X	656216	656217	MACS_peak_114
CHROMOSOME_X	662173	662174	MACS_peak_116
CHROMOSOME_X	678462	678463	MACS_peak_119
CHROMOSOME_X	685243	685244	MACS_peak_120
CHROMOSOME_X	690783	690784	MACS_peak_121
CHROMOSOME_X	711463	711464	MACS_peak_123
CHROMOSOME_X	720787	720788	MACS_peak_126
CHROMOSOME_X	723030	723031	MACS_peak_127
CHROMOSOME_X	727936	727937	MACS_peak_128
CHROMOSOME_X	760854	760855	MACS_peak_134
CHROMOSOME_X	768255	768256	MACS_peak_135
CHROMOSOME_X	772455	772456	MACS_peak_136
CHROMOSOME_X	777280	777281	MACS_peak_137
CHROMOSOME_X	782996	782997	MACS_peak_138
CHROMOSOME_X	785561	785562	MACS_peak_139.1
CHROMOSOME_X	788194	788195	MACS_peak_139.2
CHROMOSOME_X	805592	805593	MACS_peak_142.1
CHROMOSOME_X	806698	806699	MACS_peak_142.2
CHROMOSOME_X	807785	807786	MACS_peak_142.3
CHROMOSOME_X	808841	808842	MACS_peak_142.4
CHROMOSOME_X	821507	821508	MACS_peak_143
CHROMOSOME_X	826128	826129	MACS_peak_145.1
CHROMOSOME_X	827672	827673	MACS_peak_145.2
CHROMOSOME_X	834280	834281	MACS_peak_146
CHROMOSOME_X	844780	844781	MACS_peak_148
CHROMOSOME_X	849602	849603	MACS_peak_149
CHROMOSOME_X	852847	852848	MACS_peak_150
CHROMOSOME_X	857836	857837	MACS_peak_151
CHROMOSOME_X	859574	859575	MACS_peak_152
CHROMOSOME_X	861523	861524	MACS_peak_153
CHROMOSOME_X	865457	865458	MACS_peak_154
CHROMOSOME_X	871227	871228	MACS_peak_155
CHROMOSOME_X	877166	877167	MACS_peak_156
CHROMOSOME_X	882511	882512	MACS_peak_158
CHROMOSOME_X	888571	888572	MACS_peak_159
CHROMOSOME_X	892053	892054	MACS_peak_161
CHROMOSOME_X	898136	898137	MACS_peak_163
CHROMOSOME_X	908143	908144	MACS_peak_164
CHROMOSOME_X	910450	910451	MACS_peak_165
CHROMOSOME_X	915718	915719	MACS_peak_166
CHROMOSOME_X	921591	921592	MACS_peak_167
CHROMOSOME_X	924683	924684	MACS_peak_168
CHROMOSOME_X	927877	927878	MACS_peak_169
CHROMOSOME_X	933015	933016	MACS_peak_170
CHROMOSOME_X	940774	940775	MACS_peak_171
CHROMOSOME_X	946708	946709	MACS_peak_172
CHROMOSOME_X	949674	949675	MACS_peak_173
CHROMOSOME_X	952791	952792	MACS_peak_174
CHROMOSOME_X	954896	954897	MACS_peak_175
CHROMOSOME_X	964259	964260	MACS_peak_176
CHROMOSOME_X	967849	967850	MACS_peak_177
CHROMOSOME_X	970096	970097	MACS_peak_178
CHROMOSOME_X	974895	974896	MACS_peak_179
CHROMOSOME_X	980518	980519	MACS_peak_180
CHROMOSOME_X	984664	984665	MACS_peak_181
CHROMOSOME_X	986757	986758	MACS_peak_182
CHROMOSOME_X	993196	993197	MACS_peak_183
CHROMOSOME_X	1003775	1003776	MACS_peak_184
CHROMOSOME_X	1005210	1005211	MACS_peak_185
CHROMOSOME_X	1010748	1010749	MACS_peak_186
CHROMOSOME_X	1018551	1018552	MACS_peak_187
CHROMOSOME_X	1021859	1021860	MACS_peak_188.1
CHROMOSOME_X	1022220	1022221	MACS_peak_188.2
CHROMOSOME_X	1026694	1026695	MACS_peak_189
CHROMOSOME_X	1035254	1035255	MACS_peak_191
CHROMOSOME_X	1043105	1043106	MACS_peak_192
CHROMOSOME_X	1044377	1044378	MACS_peak_193
CHROMOSOME_X	1051315	1051316	MACS_peak_194
CHROMOSOME_X	1054192	1054193	MACS_peak_195
CHROMOSOME_X	1060907	1060908	MACS_peak_197
CHROMOSOME_X	1062878	1062879	MACS_peak_198.1
CHROMOSOME_X	1064271	1064272	MACS_peak_198.2
CHROMOSOME_X	1069161	1069162	MACS_peak_199
CHROMOSOME_X	1082079	1082080	MACS_peak_202
CHROMOSOME_X	1088824	1088825	MACS_peak_203
CHROMOSOME_X	1093299	1093300	MACS_peak_204
CHROMOSOME_X	1097030	1097031	MACS_peak_205
CHROMOSOME_X	1103932	1103933	MACS_peak_206
CHROMOSOME_X	1109018	1109019	MACS_peak_207
CHROMOSOME_X	1110927	1110928	MACS_peak_208
CHROMOSOME_X	1115417	1115418	MACS_peak_209
CHROMOSOME_X	1120420	1120421	MACS_peak_210
CHROMOSOME_X	1122397	1122398	MACS_peak_211
CHROMOSOME_X	1128686	1128687	MACS_peak_212
CHROMOSOME_X	1131755	1131756	MACS_peak_213
CHROMOSOME_X	1160838	1160839	MACS_peak_216
CHROMOSOME_X	1166085	1166086	MACS_peak_218
CHROMOSOME_X	1168832	1168833	MACS_peak_219
CHROMOSOME_X	1179485	1179486	MACS_peak_220
CHROMOSOME_X	1181280	1181281	MACS_peak_221
CHROMOSOME_X	1183379	1183380	MACS_peak_222
CHROMOSOME_X	1185651	1185652	MACS_peak_223
CHROMOSOME_X	1191735	1191736	MACS_peak_225
CHROMOSOME_X	1206267	1206268	MACS_peak_227
CHROMOSOME_X	1214096	1214097	MACS_peak_228
CHROMOSOME_X	1222536	1222537	MACS_peak_229.1
CHROMOSOME_X	1223981	1223982	MACS_peak_229.2
CHROMOSOME_X	1230881	1230882	MACS_peak_230
CHROMOSOME_X	1232322	1232323	MACS_peak_231
CHROMOSOME_X	1239012	1239013	MACS_peak_233
CHROMOSOME_X	1244498	1244499	MACS_peak_234
CHROMOSOME_X	1265555	1265556	MACS_peak_240
CHROMOSOME_X	1268063	1268064	MACS_peak_241
CHROMOSOME_X	1293576	1293577	MACS_peak_245
CHROMOSOME_X	1302460	1302461	MACS_peak_248
CHROMOSOME_X	1304359	1304360	MACS_peak_249
CHROMOSOME_X	1306730	1306731	MACS_peak_250.1
CHROMOSOME_X	1311275	1311276	MACS_peak_250.2
CHROMOSOME_X	1319974	1319975	MACS_peak_251
CHROMOSOME_X	1323200	1323201	MACS_peak_252
CHROMOSOME_X	1332344	1332345	MACS_peak_253
CHROMOSOME_X	1334617	1334618	MACS_peak_254
CHROMOSOME_X	1339101	1339102	MACS_peak_255.1
CHROMOSOME_X	1339441	1339442	MACS_peak_255.2
CHROMOSOME_X	1343923	1343924	MACS_peak_256.1
CHROMOSOME_X	1345038	1345039	MACS_peak_256.2
CHROMOSOME_X	1348571	1348572	MACS_peak_256.3
CHROMOSOME_X	1368356	1368357	MACS_peak_258
CHROMOSOME_X	1369854	1369855	MACS_peak_259.1
CHROMOSOME_X	1371076	1371077	MACS_peak_259.2
CHROMOSOME_X	1379672	1379673	MACS_peak_260
CHROMOSOME_X	1383775	1383776	MACS_peak_261
CHROMOSOME_X	1386038	1386039	MACS_peak_262.1
CHROMOSOME_X	1386495	1386496	MACS_peak_262.2
CHROMOSOME_X	1387117	1387118	MACS_peak_262.3
CHROMOSOME_X	1389573	1389574	MACS_peak_262.4
CHROMOSOME_X	1390574	1390575	MACS_peak_262.5
CHROMOSOME_X	1390887	1390888	MACS_peak_262.6
CHROMOSOME_X	1396006	1396007	MACS_peak_264
CHROMOSOME_X	1403329	1403330	MACS_peak_265
CHROMOSOME_X	1405714	1405715	MACS_peak_266
CHROMOSOME_X	1419550	1419551	MACS_peak_268
CHROMOSOME_X	1422426	1422427	MACS_peak_270
CHROMOSOME_X	1436249	1436250	MACS_peak_272.1
CHROMOSOME_X	1437279	1437280	MACS_peak_272.2
CHROMOSOME_X	1439098	1439099	MACS_peak_272.3
CHROMOSOME_X	1443774	1443775	MACS_peak_272.4
CHROMOSOME_X	1445810	1445811	MACS_peak_272.5
CHROMOSOME_X	1446939	1446940	MACS_peak_272.6
CHROMOSOME_X	1450532	1450533	MACS_peak_273.1
CHROMOSOME_X	1454561	1454562	MACS_peak_273.2
CHROMOSOME_X	1456883	1456884	MACS_peak_274
CHROMOSOME_X	1468302	1468303	MACS_peak_277
CHROMOSOME_X	1476233	1476234	MACS_peak_278.1
CHROMOSOME_X	1477399	1477400	MACS_peak_278.2
CHROMOSOME_X	1486424	1486425	MACS_peak_278.3
CHROMOSOME_X	1492364	1492365	MACS_peak_279
CHROMOSOME_X	1496480	1496481	MACS_peak_280
CHROMOSOME_X	1497883	1497884	MACS_peak_281
CHROMOSOME_X	1499745	1499746	MACS_peak_282
CHROMOSOME_X	1504971	1504972	MACS_peak_283
CHROMOSOME_X	1532058	1532059	MACS_peak_284
CHROMOSOME_X	1536346	1536347	MACS_peak_285
CHROMOSOME_X	1575335	1575336	MACS_peak_288
CHROMOSOME_X	1577424	1577425	MACS_peak_289
CHROMOSOME_X	1578855	1578856	MACS_peak_290
CHROMOSOME_X	1582205	1582206	MACS_peak_291
CHROMOSOME_X	1586952	1586953	MACS_peak_292
CHROMOSOME_X	1590152	1590153	MACS_peak_293
CHROMOSOME_X	1598232	1598233	MACS_peak_296
CHROMOSOME_X	1600773	1600774	MACS_peak_297
CHROMOSOME_X	1606123	1606124	MACS_peak_298
CHROMOSOME_X	1609843	1609844	MACS_peak_299
CHROMOSOME_X	1620854	1620855	MACS_peak_300
CHROMOSOME_X	1623413	1623414	MACS_peak_301
CHROMOSOME_X	1627147	1627148	MACS_peak_302
CHROMOSOME_X	1649381	1649382	MACS_peak_305
CHROMOSOME_X	1654539	1654540	MACS_peak_306
CHROMOSOME_X	1682761	1682762	MACS_peak_310
CHROMOSOME_X	1688804	1688805	MACS_peak_311
CHROMOSOME_X	1698390	1698391	MACS_peak_313
CHROMOSOME_X	1708927	1708928	MACS_peak_315
CHROMOSOME_X	1710519	1710520	MACS_peak_316
CHROMOSOME_X	1720428	1720429	MACS_peak_318
CHROMOSOME_X	1722373	1722374	MACS_peak_319
CHROMOSOME_X	1730351	1730352	MACS_peak_320
CHROMOSOME_X	1746793	1746794	MACS_peak_322
CHROMOSOME_X	1791336	1791337	MACS_peak_323
CHROMOSOME_X	1793889	1793890	MACS_peak_324
CHROMOSOME_X	1796280	1796281	MACS_peak_325
CHROMOSOME_X	1798699	1798700	MACS_peak_326
CHROMOSOME_X	1801170	1801171	MACS_peak_327
CHROMOSOME_X	1824371	1824372	MACS_peak_328
CHROMOSOME_X	1828850	1828851	MACS_peak_329
CHROMOSOME_X	1837902	1837903	MACS_peak_330
CHROMOSOME_X	1845620	1845621	MACS_peak_332
CHROMOSOME_X	1849578	1849579	MACS_peak_334
CHROMOSOME_X	1853788	1853789	MACS_peak_335.1
CHROMOSOME_X	1856375	1856376	MACS_peak_335.2
CHROMOSOME_X	1858072	1858073	MACS_peak_335.3
CHROMOSOME_X	1858789	1858790	MACS_peak_335.4
CHROMOSOME_X	1866908	1866909	MACS_peak_337
CHROMOSOME_X	1871167	1871168	MACS_peak_338
CHROMOSOME_X	1880897	1880898	MACS_peak_339
CHROMOSOME_X	1888610	1888611	MACS_peak_340
CHROMOSOME_X	1897240	1897241	MACS_peak_341
CHROMOSOME_X	1902525	1902526	MACS_peak_342
CHROMOSOME_X	1905451	1905452	MACS_peak_343.1
CHROMOSOME_X	1908995	1908996	MACS_peak_343.2
CHROMOSOME_X	1909565	1909566	MACS_peak_343.3
CHROMOSOME_X	1914464	1914465	MACS_peak_343.4
CHROMOSOME_X	1915313	1915314	MACS_peak_343.5
CHROMOSOME_X	1922370	1922371	MACS_peak_344
CHROMOSOME_X	1933651	1933652	MACS_peak_345
CHROMOSOME_X	1961072	1961073	MACS_peak_346.1
CHROMOSOME_X	1961547	1961548	MACS_peak_346.2
CHROMOSOME_X	1962092	1962093	MACS_peak_346.3
CHROMOSOME_X	1965037	1965038	MACS_peak_347
CHROMOSOME_X	1975463	1975464	MACS_peak_348
CHROMOSOME_X	1977875	1977876	MACS_peak_349
CHROMOSOME_X	1989774	1989775	MACS_peak_352
CHROMOSOME_X	1996237	1996238	MACS_peak_353.1
CHROMOSOME_X	1998523	1998524	MACS_peak_353.2
CHROMOSOME_X	1999030	1999031	MACS_peak_353.3
CHROMOSOME_X	2000642	2000643	MACS_peak_354
CHROMOSOME_X	2013088	2013089	MACS_peak_356
CHROMOSOME_X	2014660	2014661	MACS_peak_357
CHROMOSOME_X	2029376	2029377	MACS_peak_359
CHROMOSOME_X	2035353	2035354	MACS_peak_360
CHROMOSOME_X	2043328	2043329	MACS_peak_361.1
CHROMOSOME_X	2046423	2046424	MACS_peak_361.2
CHROMOSOME_X	2049017	2049018	MACS_peak_362
CHROMOSOME_X	2058128	2058129	MACS_peak_363
CHROMOSOME_X	2068623	2068624	MACS_peak_364
CHROMOSOME_X	2071584	2071585	MACS_peak_365
CHROMOSOME_X	2074214	2074215	MACS_peak_366
CHROMOSOME_X	2084124	2084125	MACS_peak_369
CHROMOSOME_X	2088751	2088752	MACS_peak_370.1
CHROMOSOME_X	2089616	2089617	MACS_peak_370.2
CHROMOSOME_X	2090669	2090670	MACS_peak_370.3
CHROMOSOME_X	2097800	2097801	MACS_peak_371
CHROMOSOME_X	2101015	2101016	MACS_peak_372
CHROMOSOME_X	2104194	2104195	MACS_peak_373
CHROMOSOME_X	2108405	2108406	MACS_peak_374
CHROMOSOME_X	2114328	2114329	MACS_peak_375
CHROMOSOME_X	2116764	2116765	MACS_peak_376
CHROMOSOME_X	2131809	2131810	MACS_peak_379
CHROMOSOME_X	2135004	2135005	MACS_peak_380
CHROMOSOME_X	2136992	2136993	MACS_peak_381
CHROMOSOME_X	2139138	2139139	MACS_peak_382
CHROMOSOME_X	2140871	2140872	MACS_peak_383
CHROMOSOME_X	2145776	2145777	MACS_peak_385
CHROMOSOME_X	2157959	2157960	MACS_peak_388
CHROMOSOME_X	2176645	2176646	MACS_peak_389
CHROMOSOME_X	2178610	2178611	MACS_peak_390
CHROMOSOME_X	2189097	2189098	MACS_peak_392
CHROMOSOME_X	2202768	2202769	MACS_peak_394
CHROMOSOME_X	2206659	2206660	MACS_peak_395
CHROMOSOME_X	2216823	2216824	MACS_peak_396
CHROMOSOME_X	2227263	2227264	MACS_peak_398
CHROMOSOME_X	2234132	2234133	MACS_peak_400
CHROMOSOME_X	2237626	2237627	MACS_peak_401
CHROMOSOME_X	2243013	2243014	MACS_peak_402
CHROMOSOME_X	2247138	2247139	MACS_peak_404
CHROMOSOME_X	2258638	2258639	MACS_peak_407
CHROMOSOME_X	2261132	2261133	MACS_peak_408
CHROMOSOME_X	2268265	2268266	MACS_peak_409
CHROMOSOME_X	2276121	2276122	MACS_peak_410
CHROMOSOME_X	2282936	2282937	MACS_peak_411
CHROMOSOME_X	2288134	2288135	MACS_peak_412
CHROMOSOME_X	2291334	2291335	MACS_peak_413
CHROMOSOME_X	2294376	2294377	MACS_peak_414
CHROMOSOME_X	2299404	2299405	MACS_peak_415
CHROMOSOME_X	2312800	2312801	MACS_peak_419
CHROMOSOME_X	2316353	2316354	MACS_peak_420
CHROMOSOME_X	2321859	2321860	MACS_peak_421
CHROMOSOME_X	2323763	2323764	MACS_peak_422
CHROMOSOME_X	2330703	2330704	MACS_peak_423
CHROMOSOME_X	2334109	2334110	MACS_peak_424
CHROMOSOME_X	2348113	2348114	MACS_peak_425
CHROMOSOME_X	2363055	2363056	MACS_peak_427.1
CHROMOSOME_X	2364904	2364905	MACS_peak_427.2
CHROMOSOME_X	2368679	2368680	MACS_peak_428
CHROMOSOME_X	2372219	2372220	MACS_peak_429
CHROMOSOME_X	2375219	2375220	MACS_peak_430
CHROMOSOME_X	2382441	2382442	MACS_peak_431
CHROMOSOME_X	2393892	2393893	MACS_peak_432
CHROMOSOME_X	2395400	2395401	MACS_peak_433
CHROMOSOME_X	2402130	2402131	MACS_peak_434
CHROMOSOME_X	2407537	2407538	MACS_peak_435
CHROMOSOME_X	2409490	2409491	MACS_peak_436
CHROMOSOME_X	2414439	2414440	MACS_peak_437
CHROMOSOME_X	2432661	2432662	MACS_peak_439
CHROMOSOME_X	2439362	2439363	MACS_peak_440
CHROMOSOME_X	2456409	2456410	MACS_peak_441
CHROMOSOME_X	2460213	2460214	MACS_peak_442
CHROMOSOME_X	2471391	2471392	MACS_peak_443
CHROMOSOME_X	2473197	2473198	MACS_peak_444
CHROMOSOME_X	2478868	2478869	MACS_peak_445
CHROMOSOME_X	2482793	2482794	MACS_peak_447
CHROMOSOME_X	2488880	2488881	MACS_peak_448
CHROMOSOME_X	2496070	2496071	MACS_peak_450.1
CHROMOSOME_X	2498030	2498031	MACS_peak_450.2
CHROMOSOME_X	2506833	2506834	MACS_peak_452
CHROMOSOME_X	2513870	2513871	MACS_peak_453
CHROMOSOME_X	2517019	2517020	MACS_peak_454
CHROMOSOME_X	2520758	2520759	MACS_peak_455
CHROMOSOME_X	2522771	2522772	MACS_peak_456
CHROMOSOME_X	2528027	2528028	MACS_peak_457
CHROMOSOME_X	2529794	2529795	MACS_peak_458
CHROMOSOME_X	2536630	2536631	MACS_peak_459
CHROMOSOME_X	2541253	2541254	MACS_peak_460
CHROMOSOME_X	2543577	2543578	MACS_peak_461
CHROMOSOME_X	2549596	2549597	MACS_peak_463.1
CHROMOSOME_X	2552419	2552420	MACS_peak_463.2
CHROMOSOME_X	2553549	2553550	MACS_peak_463.3
CHROMOSOME_X	2553956	2553957	MACS_peak_463.4
CHROMOSOME_X	2559591	2559592	MACS_peak_464
CHROMOSOME_X	2562627	2562628	MACS_peak_465
CHROMOSOME_X	2565662	2565663	MACS_peak_466
CHROMOSOME_X	2569338	2569339	MACS_peak_467
CHROMOSOME_X	2572849	2572850	MACS_peak_468
CHROMOSOME_X	2576719	2576720	MACS_peak_469
CHROMOSOME_X	2582017	2582018	MACS_peak_471
CHROMOSOME_X	2583286	2583287	MACS_peak_472
CHROMOSOME_X	2589386	2589387	MACS_peak_473
CHROMOSOME_X	2591773	2591774	MACS_peak_474
CHROMOSOME_X	2595629	2595630	MACS_peak_475
CHROMOSOME_X	2599068	2599069	MACS_peak_476
CHROMOSOME_X	2601490	2601491	MACS_peak_477
CHROMOSOME_X	2604800	2604801	MACS_peak_478
CHROMOSOME_X	2608011	2608012	MACS_peak_479
CHROMOSOME_X	2609953	2609954	MACS_peak_480
CHROMOSOME_X	2613226	2613227	MACS_peak_481
CHROMOSOME_X	2616764	2616765	MACS_peak_482
CHROMOSOME_X	2618667	2618668	MACS_peak_483
CHROMOSOME_X	2620501	2620502	MACS_peak_484
CHROMOSOME_X	2628057	2628058	MACS_peak_486
CHROMOSOME_X	2630743	2630744	MACS_peak_487
CHROMOSOME_X	2638532	2638533	MACS_peak_488
CHROMOSOME_X	2652128	2652129	MACS_peak_490
CHROMOSOME_X	2656899	2656900	MACS_peak_491
CHROMOSOME_X	2668002	2668003	MACS_peak_492
CHROMOSOME_X	2675390	2675391	MACS_peak_494
CHROMOSOME_X	2687342	2687343	MACS_peak_495.1
CHROMOSOME_X	2688736	2688737	MACS_peak_495.2
CHROMOSOME_X	2693277	2693278	MACS_peak_496
CHROMOSOME_X	2707950	2707951	MACS_peak_497
CHROMOSOME_X	2709566	2709567	MACS_peak_498
CHROMOSOME_X	2713192	2713193	MACS_peak_500
CHROMOSOME_X	2729197	2729198	MACS_peak_504
CHROMOSOME_X	2731768	2731769	MACS_peak_505
CHROMOSOME_X	2741224	2741225	MACS_peak_507
CHROMOSOME_X	2751527	2751528	MACS_peak_510
CHROMOSOME_X	2753514	2753515	MACS_peak_511
CHROMOSOME_X	2767504	2767505	MACS_peak_513
CHROMOSOME_X	2770006	2770007	MACS_peak_514
CHROMOSOME_X	2774642	2774643	MACS_peak_515
CHROMOSOME_X	2780029	2780030	MACS_peak_517
CHROMOSOME_X	2786543	2786544	MACS_peak_518
CHROMOSOME_X	2793756	2793757	MACS_peak_519
CHROMOSOME_X	2802620	2802621	MACS_peak_520
CHROMOSOME_X	2807571	2807572	MACS_peak_521
CHROMOSOME_X	2809807	2809808	MACS_peak_522
CHROMOSOME_X	2814540	2814541	MACS_peak_523
CHROMOSOME_X	2819285	2819286	MACS_peak_524
CHROMOSOME_X	2825240	2825241	MACS_peak_525
CHROMOSOME_X	2827961	2827962	MACS_peak_526
CHROMOSOME_X	2841707	2841708	MACS_peak_528
CHROMOSOME_X	2852685	2852686	MACS_peak_530
CHROMOSOME_X	2857620	2857621	MACS_peak_531
CHROMOSOME_X	2865743	2865744	MACS_peak_532
CHROMOSOME_X	2869667	2869668	MACS_peak_533
CHROMOSOME_X	2871240	2871241	MACS_peak_534.1
CHROMOSOME_X	2874726	2874727	MACS_peak_534.2
CHROMOSOME_X	2878246	2878247	MACS_peak_534.3
CHROMOSOME_X	2879770	2879771	MACS_peak_534.4
CHROMOSOME_X	2885516	2885517	MACS_peak_535
CHROMOSOME_X	2891238	2891239	MACS_peak_536
CHROMOSOME_X	2898369	2898370	MACS_peak_538
CHROMOSOME_X	2901280	2901281	MACS_peak_539
CHROMOSOME_X	2904207	2904208	MACS_peak_540
CHROMOSOME_X	2924395	2924396	MACS_peak_541
CHROMOSOME_X	2928198	2928199	MACS_peak_542
CHROMOSOME_X	2929853	2929854	MACS_peak_543
CHROMOSOME_X	2939328	2939329	MACS_peak_544.1
CHROMOSOME_X	2939677	2939678	MACS_peak_544.2
CHROMOSOME_X	2940720	2940721	MACS_peak_544.3
CHROMOSOME_X	2946705	2946706	MACS_peak_545
CHROMOSOME_X	2950407	2950408	MACS_peak_546
CHROMOSOME_X	2953748	2953749	MACS_peak_547
CHROMOSOME_X	2957785	2957786	MACS_peak_549
CHROMOSOME_X	2960879	2960880	MACS_peak_550
CHROMOSOME_X	2971089	2971090	MACS_peak_553
CHROMOSOME_X	2975863	2975864	MACS_peak_554
CHROMOSOME_X	2978247	2978248	MACS_peak_555
CHROMOSOME_X	2981226	2981227	MACS_peak_556
CHROMOSOME_X	2984156	2984157	MACS_peak_557
CHROMOSOME_X	2988007	2988008	MACS_peak_558
CHROMOSOME_X	2989864	2989865	MACS_peak_559
CHROMOSOME_X	2995794	2995795	MACS_peak_560.1
CHROMOSOME_X	2997088	2997089	MACS_peak_560.2
CHROMOSOME_X	2998348	2998349	MACS_peak_560.3
CHROMOSOME_X	2999260	2999261	MACS_peak_560.4
CHROMOSOME_X	3004490	3004491	MACS_peak_561
CHROMOSOME_X	3009260	3009261	MACS_peak_562
CHROMOSOME_X	3024022	3024023	MACS_peak_564
CHROMOSOME_X	3036102	3036103	MACS_peak_566
CHROMOSOME_X	3040764	3040765	MACS_peak_567
CHROMOSOME_X	3049442	3049443	MACS_peak_569
CHROMOSOME_X	3072435	3072436	MACS_peak_571
CHROMOSOME_X	3078894	3078895	MACS_peak_572
CHROMOSOME_X	3082606	3082607	MACS_peak_573
CHROMOSOME_X	3087769	3087770	MACS_peak_574
CHROMOSOME_X	3089850	3089851	MACS_peak_575.1
CHROMOSOME_X	3090225	3090226	MACS_peak_575.2
CHROMOSOME_X	3100021	3100022	MACS_peak_576
CHROMOSOME_X	3103059	3103060	MACS_peak_577
CHROMOSOME_X	3106312	3106313	MACS_peak_578
CHROMOSOME_X	3108516	3108517	MACS_peak_579
CHROMOSOME_X	3131859	3131860	MACS_peak_580
CHROMOSOME_X	3135127	3135128	MACS_peak_581
CHROMOSOME_X	3141266	3141267	MACS_peak_582
CHROMOSOME_X	3152380	3152381	MACS_peak_583
CHROMOSOME_X	3154939	3154940	MACS_peak_584
CHROMOSOME_X	3156526	3156527	MACS_peak_585
CHROMOSOME_X	3159740	3159741	MACS_peak_586
CHROMOSOME_X	3164942	3164943	MACS_peak_587
CHROMOSOME_X	3181598	3181599	MACS_peak_589
CHROMOSOME_X	3183451	3183452	MACS_peak_590
CHROMOSOME_X	3190353	3190354	MACS_peak_592
CHROMOSOME_X	3201339	3201340	MACS_peak_593
CHROMOSOME_X	3204148	3204149	MACS_peak_594
CHROMOSOME_X	3209663	3209664	MACS_peak_595
CHROMOSOME_X	3215821	3215822	MACS_peak_596
CHROMOSOME_X	3223281	3223282	MACS_peak_597
CHROMOSOME_X	3227068	3227069	MACS_peak_598
CHROMOSOME_X	3245958	3245959	MACS_peak_599
CHROMOSOME_X	3253296	3253297	MACS_peak_600
CHROMOSOME_X	3259038	3259039	MACS_peak_601
CHROMOSOME_X	3270960	3270961	MACS_peak_605
CHROMOSOME_X	3281077	3281078	MACS_peak_606
CHROMOSOME_X	3292933	3292934	MACS_peak_608
CHROMOSOME_X	3310809	3310810	MACS_peak_610
CHROMOSOME_X	3312855	3312856	MACS_peak_611
CHROMOSOME_X	3327601	3327602	MACS_peak_612
CHROMOSOME_X	3329401	3329402	MACS_peak_613
CHROMOSOME_X	3331394	3331395	MACS_peak_614
CHROMOSOME_X	3337255	3337256	MACS_peak_615
CHROMOSOME_X	3340066	3340067	MACS_peak_616
CHROMOSOME_X	3343886	3343887	MACS_peak_617
CHROMOSOME_X	3348075	3348076	MACS_peak_618
CHROMOSOME_X	3351625	3351626	MACS_peak_619
CHROMOSOME_X	3371482	3371483	MACS_peak_621
CHROMOSOME_X	3374916	3374917	MACS_peak_622
CHROMOSOME_X	3379227	3379228	MACS_peak_624
CHROMOSOME_X	3385774	3385775	MACS_peak_625
CHROMOSOME_X	3400500	3400501	MACS_peak_628
CHROMOSOME_X	3411753	3411754	MACS_peak_629.1
CHROMOSOME_X	3411971	3411972	MACS_peak_629.2
CHROMOSOME_X	3412085	3412086	MACS_peak_629.3
CHROMOSOME_X	3414972	3414973	MACS_peak_630
CHROMOSOME_X	3423212	3423213	MACS_peak_631
CHROMOSOME_X	3438300	3438301	MACS_peak_635
CHROMOSOME_X	3440472	3440473	MACS_peak_636
CHROMOSOME_X	3479719	3479720	MACS_peak_640
CHROMOSOME_X	3482964	3482965	MACS_peak_641
CHROMOSOME_X	3488294	3488295	MACS_peak_643
CHROMOSOME_X	3496104	3496105	MACS_peak_644
CHROMOSOME_X	3507162	3507163	MACS_peak_645
CHROMOSOME_X	3512693	3512694	MACS_peak_646
CHROMOSOME_X	3534464	3534465	MACS_peak_649
CHROMOSOME_X	3537388	3537389	MACS_peak_650
CHROMOSOME_X	3541055	3541056	MACS_peak_651
CHROMOSOME_X	3543464	3543465	MACS_peak_652
CHROMOSOME_X	3549387	3549388	MACS_peak_653
CHROMOSOME_X	3554269	3554270	MACS_peak_654
CHROMOSOME_X	3555765	3555766	MACS_peak_655
CHROMOSOME_X	3574994	3574995	MACS_peak_656
CHROMOSOME_X	3585813	3585814	MACS_peak_658
CHROMOSOME_X	3596510	3596511	MACS_peak_661
CHROMOSOME_X	3605939	3605940	MACS_peak_662
CHROMOSOME_X	3638413	3638414	MACS_peak_665
CHROMOSOME_X	3646094	3646095	MACS_peak_666
CHROMOSOME_X	3650585	3650586	MACS_peak_667
CHROMOSOME_X	3655875	3655876	MACS_peak_668
CHROMOSOME_X	3672227	3672228	MACS_peak_670
CHROMOSOME_X	3678743	3678744	MACS_peak_671
CHROMOSOME_X	3680683	3680684	MACS_peak_672
CHROMOSOME_X	3683136	3683137	MACS_peak_673
CHROMOSOME_X	3689469	3689470	MACS_peak_674
CHROMOSOME_X	3694331	3694332	MACS_peak_675
CHROMOSOME_X	3697729	3697730	MACS_peak_676
CHROMOSOME_X	3733628	3733629	MACS_peak_680
CHROMOSOME_X	3738797	3738798	MACS_peak_681
CHROMOSOME_X	3757022	3757023	MACS_peak_683
CHROMOSOME_X	3759965	3759966	MACS_peak_684
CHROMOSOME_X	3772589	3772590	MACS_peak_685.1
CHROMOSOME_X	3773421	3773422	MACS_peak_685.2
CHROMOSOME_X	3787631	3787632	MACS_peak_688.1
CHROMOSOME_X	3788664	3788665	MACS_peak_688.2
CHROMOSOME_X	3793656	3793657	MACS_peak_689
CHROMOSOME_X	3800450	3800451	MACS_peak_690
CHROMOSOME_X	3802948	3802949	MACS_peak_691.1
CHROMOSOME_X	3803514	3803515	MACS_peak_691.2
CHROMOSOME_X	3806747	3806748	MACS_peak_692
CHROMOSOME_X	3824660	3824661	MACS_peak_693
CHROMOSOME_X	3829380	3829381	MACS_peak_694
CHROMOSOME_X	3834238	3834239	MACS_peak_696
CHROMOSOME_X	3835739	3835740	MACS_peak_697
CHROMOSOME_X	3837786	3837787	MACS_peak_698
CHROMOSOME_X	3842535	3842536	MACS_peak_700
CHROMOSOME_X	3849896	3849897	MACS_peak_701
CHROMOSOME_X	3854167	3854168	MACS_peak_702
CHROMOSOME_X	3862546	3862547	MACS_peak_705
CHROMOSOME_X	3867883	3867884	MACS_peak_707
CHROMOSOME_X	3873410	3873411	MACS_peak_709
CHROMOSOME_X	3880039	3880040	MACS_peak_711
CHROMOSOME_X	3887773	3887774	MACS_peak_713
CHROMOSOME_X	3899345	3899346	MACS_peak_715
CHROMOSOME_X	3900956	3900957	MACS_peak_716.1
CHROMOSOME_X	3907910	3907911	MACS_peak_716.2
CHROMOSOME_X	3908293	3908294	MACS_peak_716.3
CHROMOSOME_X	3914462	3914463	MACS_peak_717
CHROMOSOME_X	3930640	3930641	MACS_peak_720
CHROMOSOME_X	3932267	3932268	MACS_peak_721
CHROMOSOME_X	3945835	3945836	MACS_peak_724
CHROMOSOME_X	3956880	3956881	MACS_peak_727
CHROMOSOME_X	3969528	3969529	MACS_peak_729.1
CHROMOSOME_X	3970049	3970050	MACS_peak_729.2
CHROMOSOME_X	3974355	3974356	MACS_peak_730
CHROMOSOME_X	3981722	3981723	MACS_peak_732
CHROMOSOME_X	3989237	3989238	MACS_peak_734
CHROMOSOME_X	3990899	3990900	MACS_peak_735
CHROMOSOME_X	3994573	3994574	MACS_peak_736
CHROMOSOME_X	4005321	4005322	MACS_peak_738
CHROMOSOME_X	4010562	4010563	MACS_peak_739
CHROMOSOME_X	4016319	4016320	MACS_peak_740
CHROMOSOME_X	4022232	4022233	MACS_peak_741
CHROMOSOME_X	4058591	4058592	MACS_peak_742
CHROMOSOME_X	4063019	4063020	MACS_peak_744
CHROMOSOME_X	4065475	4065476	MACS_peak_745
CHROMOSOME_X	4068350	4068351	MACS_peak_746
CHROMOSOME_X	4072622	4072623	MACS_peak_747
CHROMOSOME_X	4102283	4102284	MACS_peak_754
CHROMOSOME_X	4106963	4106964	MACS_peak_756
CHROMOSOME_X	4110140	4110141	MACS_peak_757
CHROMOSOME_X	4125838	4125839	MACS_peak_760
CHROMOSOME_X	4137061	4137062	MACS_peak_762
CHROMOSOME_X	4145152	4145153	MACS_peak_763.1
CHROMOSOME_X	4145686	4145687	MACS_peak_763.2
CHROMOSOME_X	4151428	4151429	MACS_peak_763.3
CHROMOSOME_X	4155263	4155264	MACS_peak_764
CHROMOSOME_X	4158043	4158044	MACS_peak_765
CHROMOSOME_X	4159546	4159547	MACS_peak_766
CHROMOSOME_X	4162241	4162242	MACS_peak_767
CHROMOSOME_X	4163652	4163653	MACS_peak_768
CHROMOSOME_X	4177388	4177389	MACS_peak_771
CHROMOSOME_X	4186836	4186837	MACS_peak_772
CHROMOSOME_X	4188669	4188670	MACS_peak_773
CHROMOSOME_X	4190707	4190708	MACS_peak_774
CHROMOSOME_X	4207920	4207921	MACS_peak_776.1
CHROMOSOME_X	4209280	4209281	MACS_peak_776.2
CHROMOSOME_X	4212097	4212098	MACS_peak_776.3
CHROMOSOME_X	4214780	4214781	MACS_peak_776.4
CHROMOSOME_X	4215672	4215673	MACS_peak_776.5
CHROMOSOME_X	4222755	4222756	MACS_peak_776.6
CHROMOSOME_X	4223268	4223269	MACS_peak_776.7
CHROMOSOME_X	4229737	4229738	MACS_peak_777
CHROMOSOME_X	4234172	4234173	MACS_peak_778
CHROMOSOME_X	4243515	4243516	MACS_peak_781
CHROMOSOME_X	4246400	4246401	MACS_peak_782
CHROMOSOME_X	4254990	4254991	MACS_peak_783
CHROMOSOME_X	4260473	4260474	MACS_peak_784
CHROMOSOME_X	4265752	4265753	MACS_peak_785
CHROMOSOME_X	4279317	4279318	MACS_peak_788
CHROMOSOME_X	4282517	4282518	MACS_peak_789
CHROMOSOME_X	4286789	4286790	MACS_peak_791
CHROMOSOME_X	4293462	4293463	MACS_peak_792
CHROMOSOME_X	4307723	4307724	MACS_peak_793
CHROMOSOME_X	4319196	4319197	MACS_peak_795
CHROMOSOME_X	4323035	4323036	MACS_peak_796
CHROMOSOME_X	4329117	4329118	MACS_peak_798
CHROMOSOME_X	4332522	4332523	MACS_peak_799
CHROMOSOME_X	4336573	4336574	MACS_peak_800.1
CHROMOSOME_X	4337174	4337175	MACS_peak_800.2
CHROMOSOME_X	4338445	4338446	MACS_peak_800.3
CHROMOSOME_X	4339071	4339072	MACS_peak_800.4
CHROMOSOME_X	4357561	4357562	MACS_peak_801
CHROMOSOME_X	4362629	4362630	MACS_peak_802
CHROMOSOME_X	4366471	4366472	MACS_peak_803
CHROMOSOME_X	4384056	4384057	MACS_peak_805
CHROMOSOME_X	4389060	4389061	MACS_peak_806
CHROMOSOME_X	4391877	4391878	MACS_peak_807
CHROMOSOME_X	4394680	4394681	MACS_peak_808.1
CHROMOSOME_X	4395615	4395616	MACS_peak_808.2
CHROMOSOME_X	4402689	4402690	MACS_peak_810
CHROMOSOME_X	4410256	4410257	MACS_peak_812
CHROMOSOME_X	4415521	4415522	MACS_peak_814
CHROMOSOME_X	4421054	4421055	MACS_peak_815
CHROMOSOME_X	4427562	4427563	MACS_peak_816
CHROMOSOME_X	4434757	4434758	MACS_peak_818
CHROMOSOME_X	4437706	4437707	MACS_peak_819
CHROMOSOME_X	4439775	4439776	MACS_peak_820
CHROMOSOME_X	4444228	4444229	MACS_peak_821.1
CHROMOSOME_X	4445006	4445007	MACS_peak_821.2
CHROMOSOME_X	4458035	4458036	MACS_peak_824
CHROMOSOME_X	4462560	4462561	MACS_peak_825
CHROMOSOME_X	4469466	4469467	MACS_peak_826
CHROMOSOME_X	4478765	4478766	MACS_peak_827
CHROMOSOME_X	4481903	4481904	MACS_peak_829
CHROMOSOME_X	4484285	4484286	MACS_peak_830
CHROMOSOME_X	4486362	4486363	MACS_peak_831
CHROMOSOME_X	4494658	4494659	MACS_peak_833.1
CHROMOSOME_X	4498609	4498610	MACS_peak_833.2
CHROMOSOME_X	4503434	4503435	MACS_peak_835.1
CHROMOSOME_X	4504266	4504267	MACS_peak_835.2
CHROMOSOME_X	4512980	4512981	MACS_peak_837.1
CHROMOSOME_X	4513779	4513780	MACS_peak_837.2
CHROMOSOME_X	4516960	4516961	MACS_peak_838.1
CHROMOSOME_X	4522581	4522582	MACS_peak_838.2
CHROMOSOME_X	4524077	4524078	MACS_peak_838.3
CHROMOSOME_X	4526550	4526551	MACS_peak_838.4
CHROMOSOME_X	4529320	4529321	MACS_peak_839
CHROMOSOME_X	4532212	4532213	MACS_peak_840.1
CHROMOSOME_X	4532672	4532673	MACS_peak_840.2
CHROMOSOME_X	4537710	4537711	MACS_peak_841
CHROMOSOME_X	4551112	4551113	MACS_peak_843
CHROMOSOME_X	4553185	4553186	MACS_peak_844
CHROMOSOME_X	4576396	4576397	MACS_peak_846
CHROMOSOME_X	4581912	4581913	MACS_peak_848
CHROMOSOME_X	4588085	4588086	MACS_peak_849
CHROMOSOME_X	4606410	4606411	MACS_peak_850
CHROMOSOME_X	4617055	4617056	MACS_peak_851.1
CHROMOSOME_X	4619725	4619726	MACS_peak_851.2
CHROMOSOME_X	4620213	4620214	MACS_peak_851.3
CHROMOSOME_X	4625928	4625929	MACS_peak_852
CHROMOSOME_X	4628970	4628971	MACS_peak_853
CHROMOSOME_X	4635863	4635864	MACS_peak_854
CHROMOSOME_X	4647165	4647166	MACS_peak_855
CHROMOSOME_X	4653020	4653021	MACS_peak_856
CHROMOSOME_X	4662588	4662589	MACS_peak_857
CHROMOSOME_X	4664971	4664972	MACS_peak_858
CHROMOSOME_X	4673325	4673326	MACS_peak_859
CHROMOSOME_X	4681569	4681570	MACS_peak_861
CHROMOSOME_X	4685165	4685166	MACS_peak_862
CHROMOSOME_X	4692331	4692332	MACS_peak_863
CHROMOSOME_X	4695047	4695048	MACS_peak_864
CHROMOSOME_X	4699847	4699848	MACS_peak_865.1
CHROMOSOME_X	4700465	4700466	MACS_peak_865.2
CHROMOSOME_X	4706944	4706945	MACS_peak_866
CHROMOSOME_X	4712038	4712039	MACS_peak_867
CHROMOSOME_X	4715294	4715295	MACS_peak_868
CHROMOSOME_X	4721327	4721328	MACS_peak_870
CHROMOSOME_X	4733519	4733520	MACS_peak_872
CHROMOSOME_X	4744175	4744176	MACS_peak_873
CHROMOSOME_X	4751159	4751160	MACS_peak_874
CHROMOSOME_X	4763030	4763031	MACS_peak_875
CHROMOSOME_X	4768738	4768739	MACS_peak_876
CHROMOSOME_X	4784961	4784962	MACS_peak_878
CHROMOSOME_X	4787872	4787873	MACS_peak_879
CHROMOSOME_X	4789192	4789193	MACS_peak_880
CHROMOSOME_X	4800404	4800405	MACS_peak_881
CHROMOSOME_X	4802444	4802445	MACS_peak_882
CHROMOSOME_X	4818423	4818424	MACS_peak_883
CHROMOSOME_X	4853225	4853226	MACS_peak_884
CHROMOSOME_X	4861553	4861554	MACS_peak_885
CHROMOSOME_X	4866075	4866076	MACS_peak_886
CHROMOSOME_X	4869717	4869718	MACS_peak_887
CHROMOSOME_X	4872909	4872910	MACS_peak_888
CHROMOSOME_X	4874541	4874542	MACS_peak_889
CHROMOSOME_X	4879883	4879884	MACS_peak_890
CHROMOSOME_X	4881405	4881406	MACS_peak_891
CHROMOSOME_X	4882843	4882844	MACS_peak_892
CHROMOSOME_X	4885014	4885015	MACS_peak_893
CHROMOSOME_X	4890347	4890348	MACS_peak_894
CHROMOSOME_X	4892388	4892389	MACS_peak_895
CHROMOSOME_X	4893878	4893879	MACS_peak_896
CHROMOSOME_X	4895529	4895530	MACS_peak_897
CHROMOSOME_X	4899714	4899715	MACS_peak_898
CHROMOSOME_X	4903585	4903586	MACS_peak_900
CHROMOSOME_X	4905452	4905453	MACS_peak_901
CHROMOSOME_X	4907200	4907201	MACS_peak_902
CHROMOSOME_X	4912236	4912237	MACS_peak_903
CHROMOSOME_X	4916322	4916323	MACS_peak_904
CHROMOSOME_X	4918743	4918744	MACS_peak_905
CHROMOSOME_X	4927018	4927019	MACS_peak_907
CHROMOSOME_X	4933152	4933153	MACS_peak_908
CHROMOSOME_X	4939234	4939235	MACS_peak_909
CHROMOSOME_X	4944039	4944040	MACS_peak_910
CHROMOSOME_X	4949684	4949685	MACS_peak_911
CHROMOSOME_X	4957377	4957378	MACS_peak_914.1
CHROMOSOME_X	4959610	4959611	MACS_peak_914.2
CHROMOSOME_X	4960503	4960504	MACS_peak_914.3
CHROMOSOME_X	4961223	4961224	MACS_peak_914.4
CHROMOSOME_X	4961805	4961806	MACS_peak_914.5
CHROMOSOME_X	4962407	4962408	MACS_peak_914.6
CHROMOSOME_X	4964130	4964131	MACS_peak_914.7
CHROMOSOME_X	4964441	4964442	MACS_peak_914.8
CHROMOSOME_X	4965728	4965729	MACS_peak_914.9
CHROMOSOME_X	4969344	4969345	MACS_peak_915.1
CHROMOSOME_X	4971624	4971625	MACS_peak_915.2
CHROMOSOME_X	4972156	4972157	MACS_peak_915.3
CHROMOSOME_X	4997876	4997877	MACS_peak_916.1
CHROMOSOME_X	4999023	4999024	MACS_peak_916.2
CHROMOSOME_X	5004469	5004470	MACS_peak_917
CHROMOSOME_X	5015562	5015563	MACS_peak_918
CHROMOSOME_X	5018375	5018376	MACS_peak_919
CHROMOSOME_X	5022862	5022863	MACS_peak_920
CHROMOSOME_X	5024464	5024465	MACS_peak_921
CHROMOSOME_X	5032038	5032039	MACS_peak_922
CHROMOSOME_X	5034125	5034126	MACS_peak_923
CHROMOSOME_X	5038942	5038943	MACS_peak_924
CHROMOSOME_X	5060728	5060729	MACS_peak_925
CHROMOSOME_X	5064155	5064156	MACS_peak_926
CHROMOSOME_X	5067605	5067606	MACS_peak_927
CHROMOSOME_X	5069965	5069966	MACS_peak_928
CHROMOSOME_X	5077963	5077964	MACS_peak_929
CHROMOSOME_X	5085669	5085670	MACS_peak_930.1
CHROMOSOME_X	5086350	5086351	MACS_peak_930.2
CHROMOSOME_X	5128175	5128176	MACS_peak_931
CHROMOSOME_X	5137998	5137999	MACS_peak_932
CHROMOSOME_X	5140198	5140199	MACS_peak_933
CHROMOSOME_X	5142590	5142591	MACS_peak_934
CHROMOSOME_X	5146310	5146311	MACS_peak_935
CHROMOSOME_X	5165177	5165178	MACS_peak_936
CHROMOSOME_X	5179159	5179160	MACS_peak_940
CHROMOSOME_X	5182824	5182825	MACS_peak_941
CHROMOSOME_X	5193513	5193514	MACS_peak_943
CHROMOSOME_X	5205717	5205718	MACS_peak_945
CHROMOSOME_X	5209662	5209663	MACS_peak_946.1
CHROMOSOME_X	5210713	5210714	MACS_peak_946.2
CHROMOSOME_X	5216664	5216665	MACS_peak_946.3
CHROMOSOME_X	5243660	5243661	MACS_peak_948.1
CHROMOSOME_X	5244186	5244187	MACS_peak_948.2
CHROMOSOME_X	5252981	5252982	MACS_peak_949
CHROMOSOME_X	5262417	5262418	MACS_peak_951
CHROMOSOME_X	5271232	5271233	MACS_peak_952
CHROMOSOME_X	5275397	5275398	MACS_peak_953
CHROMOSOME_X	5279400	5279401	MACS_peak_954
CHROMOSOME_X	5282651	5282652	MACS_peak_955
CHROMOSOME_X	5290812	5290813	MACS_peak_956
CHROMOSOME_X	5294025	5294026	MACS_peak_957
CHROMOSOME_X	5295299	5295300	MACS_peak_958
CHROMOSOME_X	5298279	5298280	MACS_peak_959
CHROMOSOME_X	5319432	5319433	MACS_peak_965
CHROMOSOME_X	5321334	5321335	MACS_peak_966
CHROMOSOME_X	5327333	5327334	MACS_peak_967
CHROMOSOME_X	5336653	5336654	MACS_peak_969
CHROMOSOME_X	5344110	5344111	MACS_peak_970.1
CHROMOSOME_X	5344634	5344635	MACS_peak_970.2
CHROMOSOME_X	5346422	5346423	MACS_peak_971
CHROMOSOME_X	5348690	5348691	MACS_peak_972
CHROMOSOME_X	5354645	5354646	MACS_peak_973
CHROMOSOME_X	5360869	5360870	MACS_peak_974
CHROMOSOME_X	5368351	5368352	MACS_peak_975
CHROMOSOME_X	5372796	5372797	MACS_peak_976
CHROMOSOME_X	5381539	5381540	MACS_peak_978
CHROMOSOME_X	5407456	5407457	MACS_peak_984
CHROMOSOME_X	5411999	5412000	MACS_peak_985
CHROMOSOME_X	5422804	5422805	MACS_peak_986.1
CHROMOSOME_X	5428012	5428013	MACS_peak_986.2
CHROMOSOME_X	5429505	5429506	MACS_peak_986.3
CHROMOSOME_X	5430411	5430412	MACS_peak_986.4
CHROMOSOME_X	5444107	5444108	MACS_peak_987
CHROMOSOME_X	5451816	5451817	MACS_peak_988
CHROMOSOME_X	5455146	5455147	MACS_peak_989
CHROMOSOME_X	5456929	5456930	MACS_peak_990
CHROMOSOME_X	5459668	5459669	MACS_peak_991
CHROMOSOME_X	5466516	5466517	MACS_peak_992
CHROMOSOME_X	5489115	5489116	MACS_peak_993
CHROMOSOME_X	5493022	5493023	MACS_peak_994
CHROMOSOME_X	5495240	5495241	MACS_peak_995
CHROMOSOME_X	5505487	5505488	MACS_peak_997
CHROMOSOME_X	5506698	5506699	MACS_peak_998
CHROMOSOME_X	5509688	5509689	MACS_peak_999
CHROMOSOME_X	5512713	5512714	MACS_peak_1000
CHROMOSOME_X	5515598	5515599	MACS_peak_1001
CHROMOSOME_X	5518528	5518529	MACS_peak_1002
CHROMOSOME_X	5523109	5523110	MACS_peak_1003
CHROMOSOME_X	5541292	5541293	MACS_peak_1004
CHROMOSOME_X	5552807	5552808	MACS_peak_1006
CHROMOSOME_X	5554738	5554739	MACS_peak_1007
CHROMOSOME_X	5564237	5564238	MACS_peak_1009
CHROMOSOME_X	5567102	5567103	MACS_peak_1011
CHROMOSOME_X	5572812	5572813	MACS_peak_1012
CHROMOSOME_X	5583081	5583082	MACS_peak_1014
CHROMOSOME_X	5591953	5591954	MACS_peak_1016.1
CHROMOSOME_X	5592729	5592730	MACS_peak_1016.2
CHROMOSOME_X	5603559	5603560	MACS_peak_1017
CHROMOSOME_X	5628423	5628424	MACS_peak_1019
CHROMOSOME_X	5636265	5636266	MACS_peak_1021
CHROMOSOME_X	5641522	5641523	MACS_peak_1023
CHROMOSOME_X	5653992	5653993	MACS_peak_1026
CHROMOSOME_X	5659758	5659759	MACS_peak_1028
CHROMOSOME_X	5661489	5661490	MACS_peak_1029
CHROMOSOME_X	5686269	5686270	MACS_peak_1031
CHROMOSOME_X	5689180	5689181	MACS_peak_1032
CHROMOSOME_X	5696334	5696335	MACS_peak_1033
CHROMOSOME_X	5705133	5705134	MACS_peak_1034
CHROMOSOME_X	5707988	5707989	MACS_peak_1035
CHROMOSOME_X	5724500	5724501	MACS_peak_1040
CHROMOSOME_X	5729038	5729039	MACS_peak_1042.1
CHROMOSOME_X	5729261	5729262	MACS_peak_1042.2
CHROMOSOME_X	5734013	5734014	MACS_peak_1043
CHROMOSOME_X	5736688	5736689	MACS_peak_1044
CHROMOSOME_X	5744347	5744348	MACS_peak_1046
CHROMOSOME_X	5748829	5748830	MACS_peak_1047
CHROMOSOME_X	5759718	5759719	MACS_peak_1050
CHROMOSOME_X	5764080	5764081	MACS_peak_1051.1
CHROMOSOME_X	5764882	5764883	MACS_peak_1051.2
CHROMOSOME_X	5772695	5772696	MACS_peak_1052
CHROMOSOME_X	5775862	5775863	MACS_peak_1053
CHROMOSOME_X	5780936	5780937	MACS_peak_1054.1
CHROMOSOME_X	5781922	5781923	MACS_peak_1054.2
CHROMOSOME_X	5782346	5782347	MACS_peak_1054.3
CHROMOSOME_X	5787724	5787725	MACS_peak_1055
CHROMOSOME_X	5801276	5801277	MACS_peak_1057
CHROMOSOME_X	5806224	5806225	MACS_peak_1058
CHROMOSOME_X	5835164	5835165	MACS_peak_1059
CHROMOSOME_X	5837266	5837267	MACS_peak_1060
CHROMOSOME_X	5841252	5841253	MACS_peak_1061
CHROMOSOME_X	5847471	5847472	MACS_peak_1062
CHROMOSOME_X	5854228	5854229	MACS_peak_1063
CHROMOSOME_X	5857278	5857279	MACS_peak_1064
CHROMOSOME_X	5859888	5859889	MACS_peak_1065
CHROMOSOME_X	5864790	5864791	MACS_peak_1067
CHROMOSOME_X	5868231	5868232	MACS_peak_1068
CHROMOSOME_X	5896113	5896114	MACS_peak_1072
CHROMOSOME_X	5905929	5905930	MACS_peak_1073
CHROMOSOME_X	5922716	5922717	MACS_peak_1075
CHROMOSOME_X	5936719	5936720	MACS_peak_1076
CHROMOSOME_X	5944068	5944069	MACS_peak_1078
CHROMOSOME_X	5949309	5949310	MACS_peak_1080
CHROMOSOME_X	5953322	5953323	MACS_peak_1081
CHROMOSOME_X	5976719	5976720	MACS_peak_1083
CHROMOSOME_X	5981909	5981910	MACS_peak_1084
CHROMOSOME_X	5984730	5984731	MACS_peak_1085
CHROMOSOME_X	5995732	5995733	MACS_peak_1087
CHROMOSOME_X	6004436	6004437	MACS_peak_1089
CHROMOSOME_X	6011120	6011121	MACS_peak_1091
CHROMOSOME_X	6020323	6020324	MACS_peak_1092
CHROMOSOME_X	6022538	6022539	MACS_peak_1093
CHROMOSOME_X	6028841	6028842	MACS_peak_1094
CHROMOSOME_X	6030624	6030625	MACS_peak_1095
CHROMOSOME_X	6034968	6034969	MACS_peak_1096
CHROMOSOME_X	6057914	6057915	MACS_peak_1097
CHROMOSOME_X	6064549	6064550	MACS_peak_1098
CHROMOSOME_X	6066861	6066862	MACS_peak_1099
CHROMOSOME_X	6084613	6084614	MACS_peak_1104
CHROMOSOME_X	6092099	6092100	MACS_peak_1105
CHROMOSOME_X	6097691	6097692	MACS_peak_1106
CHROMOSOME_X	6100987	6100988	MACS_peak_1107
CHROMOSOME_X	6107271	6107272	MACS_peak_1108
CHROMOSOME_X	6109491	6109492	MACS_peak_1109
CHROMOSOME_X	6113031	6113032	MACS_peak_1110
CHROMOSOME_X	6118295	6118296	MACS_peak_1111
CHROMOSOME_X	6121916	6121917	MACS_peak_1113
CHROMOSOME_X	6128419	6128420	MACS_peak_1114
CHROMOSOME_X	6134703	6134704	MACS_peak_1115
CHROMOSOME_X	6136637	6136638	MACS_peak_1116
CHROMOSOME_X	6146119	6146120	MACS_peak_1118
CHROMOSOME_X	6147695	6147696	MACS_peak_1119
CHROMOSOME_X	6151284	6151285	MACS_peak_1120
CHROMOSOME_X	6155514	6155515	MACS_peak_1121
CHROMOSOME_X	6162294	6162295	MACS_peak_1123
CHROMOSOME_X	6166669	6166670	MACS_peak_1124
CHROMOSOME_X	6197493	6197494	MACS_peak_1129
CHROMOSOME_X	6207804	6207805	MACS_peak_1130
CHROMOSOME_X	6215353	6215354	MACS_peak_1131
CHROMOSOME_X	6220106	6220107	MACS_peak_1133
CHROMOSOME_X	6223525	6223526	MACS_peak_1134
CHROMOSOME_X	6224973	6224974	MACS_peak_1135
CHROMOSOME_X	6240425	6240426	MACS_peak_1137
CHROMOSOME_X	6250307	6250308	MACS_peak_1138.1
CHROMOSOME_X	6252166	6252167	MACS_peak_1138.2
CHROMOSOME_X	6254372	6254373	MACS_peak_1138.3
CHROMOSOME_X	6255881	6255882	MACS_peak_1138.4
CHROMOSOME_X	6258716	6258717	MACS_peak_1139
CHROMOSOME_X	6263388	6263389	MACS_peak_1140
CHROMOSOME_X	6268065	6268066	MACS_peak_1141
CHROMOSOME_X	6278420	6278421	MACS_peak_1142
CHROMOSOME_X	6282278	6282279	MACS_peak_1143
CHROMOSOME_X	6286278	6286279	MACS_peak_1145
CHROMOSOME_X	6292323	6292324	MACS_peak_1146.1
CHROMOSOME_X	6292902	6292903	MACS_peak_1146.2
CHROMOSOME_X	6294404	6294405	MACS_peak_1146.3
CHROMOSOME_X	6295778	6295779	MACS_peak_1146.4
CHROMOSOME_X	6296533	6296534	MACS_peak_1146.5
CHROMOSOME_X	6297639	6297640	MACS_peak_1146.6
CHROMOSOME_X	6298588	6298589	MACS_peak_1146.7
CHROMOSOME_X	6299370	6299371	MACS_peak_1146.8
CHROMOSOME_X	6299800	6299801	MACS_peak_1146.9
CHROMOSOME_X	6311189	6311190	MACS_peak_1147
CHROMOSOME_X	6320989	6320990	MACS_peak_1148
CHROMOSOME_X	6341555	6341556	MACS_peak_1153
CHROMOSOME_X	6371337	6371338	MACS_peak_1156
CHROMOSOME_X	6378525	6378526	MACS_peak_1157
CHROMOSOME_X	6388893	6388894	MACS_peak_1160
CHROMOSOME_X	6390478	6390479	MACS_peak_1161
CHROMOSOME_X	6399759	6399760	MACS_peak_1162
CHROMOSOME_X	6410507	6410508	MACS_peak_1165
CHROMOSOME_X	6416840	6416841	MACS_peak_1167
CHROMOSOME_X	6419277	6419278	MACS_peak_1168
CHROMOSOME_X	6448980	6448981	MACS_peak_1172
CHROMOSOME_X	6456922	6456923	MACS_peak_1173
CHROMOSOME_X	6474010	6474011	MACS_peak_1176
CHROMOSOME_X	6505178	6505179	MACS_peak_1182
CHROMOSOME_X	6509955	6509956	MACS_peak_1183
CHROMOSOME_X	6515512	6515513	MACS_peak_1184
CHROMOSOME_X	6520132	6520133	MACS_peak_1185
CHROMOSOME_X	6551273	6551274	MACS_peak_1188
CHROMOSOME_X	6588108	6588109	MACS_peak_1194
CHROMOSOME_X	6591932	6591933	MACS_peak_1195
CHROMOSOME_X	6593539	6593540	MACS_peak_1196
CHROMOSOME_X	6597247	6597248	MACS_peak_1197
CHROMOSOME_X	6609410	6609411	MACS_peak_1200
CHROMOSOME_X	6611666	6611667	MACS_peak_1201
CHROMOSOME_X	6613728	6613729	MACS_peak_1202
CHROMOSOME_X	6617199	6617200	MACS_peak_1203.1
CHROMOSOME_X	6618218	6618219	MACS_peak_1203.2
CHROMOSOME_X	6619784	6619785	MACS_peak_1203.3
CHROMOSOME_X	6622994	6622995	MACS_peak_1203.4
CHROMOSOME_X	6625410	6625411	MACS_peak_1204
CHROMOSOME_X	6639157	6639158	MACS_peak_1206
CHROMOSOME_X	6647063	6647064	MACS_peak_1207
CHROMOSOME_X	6653280	6653281	MACS_peak_1209
CHROMOSOME_X	6657526	6657527	MACS_peak_1211
CHROMOSOME_X	6664101	6664102	MACS_peak_1212
CHROMOSOME_X	6669218	6669219	MACS_peak_1213
CHROMOSOME_X	6686847	6686848	MACS_peak_1215
CHROMOSOME_X	6702401	6702402	MACS_peak_1216
CHROMOSOME_X	6723496	6723497	MACS_peak_1219
CHROMOSOME_X	6729751	6729752	MACS_peak_1220
CHROMOSOME_X	6733260	6733261	MACS_peak_1221
CHROMOSOME_X	6737774	6737775	MACS_peak_1222.1
CHROMOSOME_X	6742261	6742262	MACS_peak_1222.2
CHROMOSOME_X	6744021	6744022	MACS_peak_1222.3
CHROMOSOME_X	6750346	6750347	MACS_peak_1222.4
CHROMOSOME_X	6764784	6764785	MACS_peak_1224
CHROMOSOME_X	6774957	6774958	MACS_peak_1226
CHROMOSOME_X	6777974	6777975	MACS_peak_1227
CHROMOSOME_X	6789604	6789605	MACS_peak_1228
CHROMOSOME_X	6793088	6793089	MACS_peak_1229
CHROMOSOME_X	6796269	6796270	MACS_peak_1230
CHROMOSOME_X	6801761	6801762	MACS_peak_1231
CHROMOSOME_X	6823470	6823471	MACS_peak_1232
CHROMOSOME_X	6824970	6824971	MACS_peak_1233
CHROMOSOME_X	6836281	6836282	MACS_peak_1234
CHROMOSOME_X	6841002	6841003	MACS_peak_1235
CHROMOSOME_X	6848730	6848731	MACS_peak_1236
CHROMOSOME_X	6850570	6850571	MACS_peak_1237
CHROMOSOME_X	6855577	6855578	MACS_peak_1238
CHROMOSOME_X	6857355	6857356	MACS_peak_1239
CHROMOSOME_X	6867859	6867860	MACS_peak_1241
CHROMOSOME_X	6889463	6889464	MACS_peak_1244
CHROMOSOME_X	6894291	6894292	MACS_peak_1245
CHROMOSOME_X	6897185	6897186	MACS_peak_1246
CHROMOSOME_X	6903156	6903157	MACS_peak_1247
CHROMOSOME_X	6904670	6904671	MACS_peak_1248
CHROMOSOME_X	6915484	6915485	MACS_peak_1251
CHROMOSOME_X	6928910	6928911	MACS_peak_1252
CHROMOSOME_X	6932205	6932206	MACS_peak_1253
CHROMOSOME_X	6934595	6934596	MACS_peak_1254
CHROMOSOME_X	6944947	6944948	MACS_peak_1256
CHROMOSOME_X	6953499	6953500	MACS_peak_1257
CHROMOSOME_X	6957128	6957129	MACS_peak_1258
CHROMOSOME_X	6968949	6968950	MACS_peak_1260
CHROMOSOME_X	6971485	6971486	MACS_peak_1261
CHROMOSOME_X	6977954	6977955	MACS_peak_1263
CHROMOSOME_X	6991712	6991713	MACS_peak_1264
CHROMOSOME_X	6996607	6996608	MACS_peak_1265
CHROMOSOME_X	7034177	7034178	MACS_peak_1270
CHROMOSOME_X	7067685	7067686	MACS_peak_1274.1
CHROMOSOME_X	7068504	7068505	MACS_peak_1274.2
CHROMOSOME_X	7100492	7100493	MACS_peak_1277
CHROMOSOME_X	7122155	7122156	MACS_peak_1279
CHROMOSOME_X	7129623	7129624	MACS_peak_1281
CHROMOSOME_X	7135285	7135286	MACS_peak_1283
CHROMOSOME_X	7137577	7137578	MACS_peak_1284
CHROMOSOME_X	7162894	7162895	MACS_peak_1287
CHROMOSOME_X	7167429	7167430	MACS_peak_1288
CHROMOSOME_X	7170915	7170916	MACS_peak_1289
CHROMOSOME_X	7174219	7174220	MACS_peak_1290
CHROMOSOME_X	7181119	7181120	MACS_peak_1291.1
CHROMOSOME_X	7181750	7181751	MACS_peak_1291.2
CHROMOSOME_X	7182902	7182903	MACS_peak_1291.3
CHROMOSOME_X	7193978	7193979	MACS_peak_1293
CHROMOSOME_X	7200090	7200091	MACS_peak_1294
CHROMOSOME_X	7209170	7209171	MACS_peak_1295
CHROMOSOME_X	7212019	7212020	MACS_peak_1296
CHROMOSOME_X	7222576	7222577	MACS_peak_1297.1
CHROMOSOME_X	7223125	7223126	MACS_peak_1297.2
CHROMOSOME_X	7224744	7224745	MACS_peak_1297.3
CHROMOSOME_X	7232587	7232588	MACS_peak_1298
CHROMOSOME_X	7236949	7236950	MACS_peak_1299
CHROMOSOME_X	7243113	7243114	MACS_peak_1300
CHROMOSOME_X	7254712	7254713	MACS_peak_1301
CHROMOSOME_X	7265119	7265120	MACS_peak_1302
CHROMOSOME_X	7279505	7279506	MACS_peak_1303
CHROMOSOME_X	7281457	7281458	MACS_peak_1304
CHROMOSOME_X	7284703	7284704	MACS_peak_1306
CHROMOSOME_X	7289676	7289677	MACS_peak_1307
CHROMOSOME_X	7299672	7299673	MACS_peak_1308
CHROMOSOME_X	7306594	7306595	MACS_peak_1310
CHROMOSOME_X	7309943	7309944	MACS_peak_1311
CHROMOSOME_X	7323705	7323706	MACS_peak_1314.1
CHROMOSOME_X	7323969	7323970	MACS_peak_1314.2
CHROMOSOME_X	7327159	7327160	MACS_peak_1315
CHROMOSOME_X	7334465	7334466	MACS_peak_1316
CHROMOSOME_X	7340520	7340521	MACS_peak_1317.1
CHROMOSOME_X	7341077	7341078	MACS_peak_1317.2
CHROMOSOME_X	7378789	7378790	MACS_peak_1320
CHROMOSOME_X	7382546	7382547	MACS_peak_1321
CHROMOSOME_X	7398574	7398575	MACS_peak_1322
CHROMOSOME_X	7405335	7405336	MACS_peak_1324
CHROMOSOME_X	7426347	7426348	MACS_peak_1327
CHROMOSOME_X	7430640	7430641	MACS_peak_1328
CHROMOSOME_X	7438181	7438182	MACS_peak_1330
CHROMOSOME_X	7442781	7442782	MACS_peak_1331
CHROMOSOME_X	7453969	7453970	MACS_peak_1333
CHROMOSOME_X	7475154	7475155	MACS_peak_1334
CHROMOSOME_X	7478596	7478597	MACS_peak_1335
CHROMOSOME_X	7485888	7485889	MACS_peak_1336
CHROMOSOME_X	7495473	7495474	MACS_peak_1337
CHROMOSOME_X	7501138	7501139	MACS_peak_1338
CHROMOSOME_X	7502564	7502565	MACS_peak_1339
CHROMOSOME_X	7507700	7507701	MACS_peak_1340
CHROMOSOME_X	7518932	7518933	MACS_peak_1342
CHROMOSOME_X	7520891	7520892	MACS_peak_1343
CHROMOSOME_X	7522684	7522685	MACS_peak_1344
CHROMOSOME_X	7524126	7524127	MACS_peak_1345
CHROMOSOME_X	7528118	7528119	MACS_peak_1346
CHROMOSOME_X	7536258	7536259	MACS_peak_1347
CHROMOSOME_X	7545079	7545080	MACS_peak_1348
CHROMOSOME_X	7546514	7546515	MACS_peak_1349
CHROMOSOME_X	7554787	7554788	MACS_peak_1350
CHROMOSOME_X	7560193	7560194	MACS_peak_1351
CHROMOSOME_X	7562743	7562744	MACS_peak_1352.1
CHROMOSOME_X	7565152	7565153	MACS_peak_1352.2
CHROMOSOME_X	7569858	7569859	MACS_peak_1353
CHROMOSOME_X	7573711	7573712	MACS_peak_1354
CHROMOSOME_X	7577645	7577646	MACS_peak_1356
CHROMOSOME_X	7595549	7595550	MACS_peak_1357
CHROMOSOME_X	7598475	7598476	MACS_peak_1358
CHROMOSOME_X	7608752	7608753	MACS_peak_1360
CHROMOSOME_X	7634044	7634045	MACS_peak_1364
CHROMOSOME_X	7636226	7636227	MACS_peak_1365
CHROMOSOME_X	7648428	7648429	MACS_peak_1368
CHROMOSOME_X	7651214	7651215	MACS_peak_1369.1
CHROMOSOME_X	7654179	7654180	MACS_peak_1369.2
CHROMOSOME_X	7655619	7655620	MACS_peak_1369.3
CHROMOSOME_X	7661325	7661326	MACS_peak_1370.1
CHROMOSOME_X	7661778	7661779	MACS_peak_1370.2
CHROMOSOME_X	7662699	7662700	MACS_peak_1370.3
CHROMOSOME_X	7668744	7668745	MACS_peak_1372
CHROMOSOME_X	7678571	7678572	MACS_peak_1373
CHROMOSOME_X	7682119	7682120	MACS_peak_1374.1
CHROMOSOME_X	7682496	7682497	MACS_peak_1374.2
CHROMOSOME_X	7689723	7689724	MACS_peak_1375
CHROMOSOME_X	7710221	7710222	MACS_peak_1377
CHROMOSOME_X	7713017	7713018	MACS_peak_1378
CHROMOSOME_X	7716028	7716029	MACS_peak_1379
CHROMOSOME_X	7720998	7720999	MACS_peak_1380
CHROMOSOME_X	7745482	7745483	MACS_peak_1382
CHROMOSOME_X	7747178	7747179	MACS_peak_1383
CHROMOSOME_X	7760250	7760251	MACS_peak_1384
CHROMOSOME_X	7774003	7774004	MACS_peak_1386
CHROMOSOME_X	7780022	7780023	MACS_peak_1387
CHROMOSOME_X	7782516	7782517	MACS_peak_1388
CHROMOSOME_X	7788079	7788080	MACS_peak_1389
CHROMOSOME_X	7793803	7793804	MACS_peak_1390.1
CHROMOSOME_X	7794553	7794554	MACS_peak_1390.2
CHROMOSOME_X	7798499	7798500	MACS_peak_1391
CHROMOSOME_X	7809703	7809704	MACS_peak_1392
CHROMOSOME_X	7814804	7814805	MACS_peak_1393
CHROMOSOME_X	7820999	7821000	MACS_peak_1395
CHROMOSOME_X	7823253	7823254	MACS_peak_1396.1
CHROMOSOME_X	7825910	7825911	MACS_peak_1396.2
CHROMOSOME_X	7826929	7826930	MACS_peak_1396.3
CHROMOSOME_X	7866616	7866617	MACS_peak_1402
CHROMOSOME_X	7869415	7869416	MACS_peak_1403
CHROMOSOME_X	7878613	7878614	MACS_peak_1405
CHROMOSOME_X	7884268	7884269	MACS_peak_1406
CHROMOSOME_X	7892610	7892611	MACS_peak_1407
CHROMOSOME_X	7897735	7897736	MACS_peak_1409
CHROMOSOME_X	7900299	7900300	MACS_peak_1410
CHROMOSOME_X	7901641	7901642	MACS_peak_1411
CHROMOSOME_X	7906484	7906485	MACS_peak_1412
CHROMOSOME_X	7916226	7916227	MACS_peak_1413
CHROMOSOME_X	7922681	7922682	MACS_peak_1414
CHROMOSOME_X	7925364	7925365	MACS_peak_1415
CHROMOSOME_X	7982621	7982622	MACS_peak_1420
CHROMOSOME_X	7997177	7997178	MACS_peak_1421
CHROMOSOME_X	8001923	8001924	MACS_peak_1422
CHROMOSOME_X	8004858	8004859	MACS_peak_1423
CHROMOSOME_X	8006194	8006195	MACS_peak_1424
CHROMOSOME_X	8011191	8011192	MACS_peak_1425
CHROMOSOME_X	8012512	8012513	MACS_peak_1426
CHROMOSOME_X	8019846	8019847	MACS_peak_1427.1
CHROMOSOME_X	8021811	8021812	MACS_peak_1427.2
CHROMOSOME_X	8029230	8029231	MACS_peak_1428.1
CHROMOSOME_X	8032416	8032417	MACS_peak_1428.2
CHROMOSOME_X	8033764	8033765	MACS_peak_1428.3
CHROMOSOME_X	8034014	8034015	MACS_peak_1428.4
CHROMOSOME_X	8034541	8034542	MACS_peak_1428.5
CHROMOSOME_X	8034822	8034823	MACS_peak_1428.6
CHROMOSOME_X	8035095	8035096	MACS_peak_1428.7
CHROMOSOME_X	8036340	8036341	MACS_peak_1428.8
CHROMOSOME_X	8038081	8038082	MACS_peak_1428.9
CHROMOSOME_X	8038977	8038978	MACS_peak_1428.10
CHROMOSOME_X	8039924	8039925	MACS_peak_1428.11
CHROMOSOME_X	8040370	8040371	MACS_peak_1428.12
CHROMOSOME_X	8041156	8041157	MACS_peak_1428.13
CHROMOSOME_X	8048802	8048803	MACS_peak_1430.1
CHROMOSOME_X	8052167	8052168	MACS_peak_1430.2
CHROMOSOME_X	8053121	8053122	MACS_peak_1430.3
CHROMOSOME_X	8057953	8057954	MACS_peak_1431
CHROMOSOME_X	8059994	8059995	MACS_peak_1432
CHROMOSOME_X	8084053	8084054	MACS_peak_1434
CHROMOSOME_X	8087091	8087092	MACS_peak_1435
CHROMOSOME_X	8089440	8089441	MACS_peak_1436
CHROMOSOME_X	8104041	8104042	MACS_peak_1438
CHROMOSOME_X	8109659	8109660	MACS_peak_1439.1
CHROMOSOME_X	8110050	8110051	MACS_peak_1439.2
CHROMOSOME_X	8116433	8116434	MACS_peak_1440
CHROMOSOME_X	8126939	8126940	MACS_peak_1442
CHROMOSOME_X	8136628	8136629	MACS_peak_1444
CHROMOSOME_X	8147513	8147514	MACS_peak_1445
CHROMOSOME_X	8155775	8155776	MACS_peak_1447.1
CHROMOSOME_X	8156115	8156116	MACS_peak_1447.2
CHROMOSOME_X	8156667	8156668	MACS_peak_1447.3
CHROMOSOME_X	8157268	8157269	MACS_peak_1447.4
CHROMOSOME_X	8159084	8159085	MACS_peak_1448.1
CHROMOSOME_X	8160226	8160227	MACS_peak_1448.2
CHROMOSOME_X	8163737	8163738	MACS_peak_1449
CHROMOSOME_X	8169660	8169661	MACS_peak_1450
CHROMOSOME_X	8193437	8193438	MACS_peak_1452
CHROMOSOME_X	8196541	8196542	MACS_peak_1453
CHROMOSOME_X	8198182	8198183	MACS_peak_1454
CHROMOSOME_X	8201314	8201315	MACS_peak_1455
CHROMOSOME_X	8206102	8206103	MACS_peak_1457
CHROMOSOME_X	8211154	8211155	MACS_peak_1458
CHROMOSOME_X	8231973	8231974	MACS_peak_1461
CHROMOSOME_X	8236010	8236011	MACS_peak_1462
CHROMOSOME_X	8252409	8252410	MACS_peak_1464
CHROMOSOME_X	8268282	8268283	MACS_peak_1467
CHROMOSOME_X	8271090	8271091	MACS_peak_1468
CHROMOSOME_X	8273706	8273707	MACS_peak_1469
CHROMOSOME_X	8276469	8276470	MACS_peak_1470
CHROMOSOME_X	8286913	8286914	MACS_peak_1471
CHROMOSOME_X	8298761	8298762	MACS_peak_1472
CHROMOSOME_X	8308402	8308403	MACS_peak_1473
CHROMOSOME_X	8311779	8311780	MACS_peak_1474
CHROMOSOME_X	8326607	8326608	MACS_peak_1475
CHROMOSOME_X	8368309	8368310	MACS_peak_1478
CHROMOSOME_X	8378366	8378367	MACS_peak_1480
CHROMOSOME_X	8381742	8381743	MACS_peak_1481
CHROMOSOME_X	8386145	8386146	MACS_peak_1482
CHROMOSOME_X	8392749	8392750	MACS_peak_1483
CHROMOSOME_X	8395388	8395389	MACS_peak_1484
CHROMOSOME_X	8398199	8398200	MACS_peak_1485
CHROMOSOME_X	8401775	8401776	MACS_peak_1486
CHROMOSOME_X	8404377	8404378	MACS_peak_1487
CHROMOSOME_X	8416924	8416925	MACS_peak_1488
CHROMOSOME_X	8422121	8422122	MACS_peak_1489
CHROMOSOME_X	8426339	8426340	MACS_peak_1490.1
CHROMOSOME_X	8426830	8426831	MACS_peak_1490.2
CHROMOSOME_X	8440297	8440298	MACS_peak_1494
CHROMOSOME_X	8444679	8444680	MACS_peak_1495
CHROMOSOME_X	8461427	8461428	MACS_peak_1497
CHROMOSOME_X	8464080	8464081	MACS_peak_1498
CHROMOSOME_X	8477571	8477572	MACS_peak_1499
CHROMOSOME_X	8481897	8481898	MACS_peak_1500
CHROMOSOME_X	8488115	8488116	MACS_peak_1502
CHROMOSOME_X	8504322	8504323	MACS_peak_1505
CHROMOSOME_X	8509196	8509197	MACS_peak_1506
CHROMOSOME_X	8511787	8511788	MACS_peak_1507
CHROMOSOME_X	8529007	8529008	MACS_peak_1508
CHROMOSOME_X	8546178	8546179	MACS_peak_1510
CHROMOSOME_X	8550311	8550312	MACS_peak_1511
CHROMOSOME_X	8551857	8551858	MACS_peak_1512
CHROMOSOME_X	8556802	8556803	MACS_peak_1513
CHROMOSOME_X	8564213	8564214	MACS_peak_1514
CHROMOSOME_X	8566210	8566211	MACS_peak_1515
CHROMOSOME_X	8568466	8568467	MACS_peak_1516.1
CHROMOSOME_X	8569308	8569309	MACS_peak_1516.2
CHROMOSOME_X	8599926	8599927	MACS_peak_1520
CHROMOSOME_X	8605199	8605200	MACS_peak_1521
CHROMOSOME_X	8608901	8608902	MACS_peak_1522
CHROMOSOME_X	8624219	8624220	MACS_peak_1523
CHROMOSOME_X	8627809	8627810	MACS_peak_1524
CHROMOSOME_X	8638956	8638957	MACS_peak_1525
CHROMOSOME_X	8646422	8646423	MACS_peak_1528
CHROMOSOME_X	8651249	8651250	MACS_peak_1529
CHROMOSOME_X	8654561	8654562	MACS_peak_1530
CHROMOSOME_X	8662599	8662600	MACS_peak_1531
CHROMOSOME_X	8667517	8667518	MACS_peak_1532
CHROMOSOME_X	8673245	8673246	MACS_peak_1534
CHROMOSOME_X	8674792	8674793	MACS_peak_1535
CHROMOSOME_X	8704209	8704210	MACS_peak_1538
CHROMOSOME_X	8707920	8707921	MACS_peak_1539
CHROMOSOME_X	8723941	8723942	MACS_peak_1541
CHROMOSOME_X	8731830	8731831	MACS_peak_1542
CHROMOSOME_X	8737184	8737185	MACS_peak_1544
CHROMOSOME_X	8750998	8750999	MACS_peak_1545
CHROMOSOME_X	8752703	8752704	MACS_peak_1546
CHROMOSOME_X	8763069	8763070	MACS_peak_1547
CHROMOSOME_X	8789118	8789119	MACS_peak_1549.1
CHROMOSOME_X	8791930	8791931	MACS_peak_1549.2
CHROMOSOME_X	8796744	8796745	MACS_peak_1550
CHROMOSOME_X	8801187	8801188	MACS_peak_1551
CHROMOSOME_X	8806404	8806405	MACS_peak_1552
CHROMOSOME_X	8811075	8811076	MACS_peak_1553
CHROMOSOME_X	8818131	8818132	MACS_peak_1554
CHROMOSOME_X	8820021	8820022	MACS_peak_1555
CHROMOSOME_X	8835899	8835900	MACS_peak_1557
CHROMOSOME_X	8846527	8846528	MACS_peak_1558
CHROMOSOME_X	8854443	8854444	MACS_peak_1559
CHROMOSOME_X	8859684	8859685	MACS_peak_1560
CHROMOSOME_X	8869439	8869440	MACS_peak_1561
CHROMOSOME_X	8881123	8881124	MACS_peak_1564
CHROMOSOME_X	8882296	8882297	MACS_peak_1565
CHROMOSOME_X	8889090	8889091	MACS_peak_1566
CHROMOSOME_X	8900280	8900281	MACS_peak_1569
CHROMOSOME_X	8911230	8911231	MACS_peak_1571
CHROMOSOME_X	8925555	8925556	MACS_peak_1572
CHROMOSOME_X	8931156	8931157	MACS_peak_1573
CHROMOSOME_X	8933654	8933655	MACS_peak_1574
CHROMOSOME_X	8940178	8940179	MACS_peak_1575
CHROMOSOME_X	8944254	8944255	MACS_peak_1576
CHROMOSOME_X	8952600	8952601	MACS_peak_1578
CHROMOSOME_X	8964875	8964876	MACS_peak_1579
CHROMOSOME_X	8969512	8969513	MACS_peak_1580
CHROMOSOME_X	8971538	8971539	MACS_peak_1581
CHROMOSOME_X	8986613	8986614	MACS_peak_1582
CHROMOSOME_X	8995760	8995761	MACS_peak_1585
CHROMOSOME_X	9024426	9024427	MACS_peak_1587
CHROMOSOME_X	9028989	9028990	MACS_peak_1588
CHROMOSOME_X	9048815	9048816	MACS_peak_1591
CHROMOSOME_X	9056555	9056556	MACS_peak_1592
CHROMOSOME_X	9067379	9067380	MACS_peak_1594.1
CHROMOSOME_X	9068256	9068257	MACS_peak_1594.2
CHROMOSOME_X	9072811	9072812	MACS_peak_1595
CHROMOSOME_X	9078329	9078330	MACS_peak_1596
CHROMOSOME_X	9089724	9089725	MACS_peak_1597.1
CHROMOSOME_X	9091577	9091578	MACS_peak_1597.2
CHROMOSOME_X	9118849	9118850	MACS_peak_1598
CHROMOSOME_X	9126207	9126208	MACS_peak_1599
CHROMOSOME_X	9137784	9137785	MACS_peak_1600
CHROMOSOME_X	9150377	9150378	MACS_peak_1601
CHROMOSOME_X	9161487	9161488	MACS_peak_1603
CHROMOSOME_X	9213663	9213664	MACS_peak_1609
CHROMOSOME_X	9217109	9217110	MACS_peak_1610
CHROMOSOME_X	9219350	9219351	MACS_peak_1611
CHROMOSOME_X	9225481	9225482	MACS_peak_1612
CHROMOSOME_X	9238809	9238810	MACS_peak_1613
CHROMOSOME_X	9245333	9245334	MACS_peak_1614
CHROMOSOME_X	9264773	9264774	MACS_peak_1616
CHROMOSOME_X	9266825	9266826	MACS_peak_1617
CHROMOSOME_X	9272111	9272112	MACS_peak_1618
CHROMOSOME_X	9275198	9275199	MACS_peak_1619
CHROMOSOME_X	9276936	9276937	MACS_peak_1620
CHROMOSOME_X	9296742	9296743	MACS_peak_1622
CHROMOSOME_X	9300560	9300561	MACS_peak_1623
CHROMOSOME_X	9301977	9301978	MACS_peak_1624
CHROMOSOME_X	9305744	9305745	MACS_peak_1625
CHROMOSOME_X	9337913	9337914	MACS_peak_1627
CHROMOSOME_X	9347703	9347704	MACS_peak_1628
CHROMOSOME_X	9369125	9369126	MACS_peak_1630
CHROMOSOME_X	9373160	9373161	MACS_peak_1631
CHROMOSOME_X	9387248	9387249	MACS_peak_1632
CHROMOSOME_X	9396624	9396625	MACS_peak_1635
CHROMOSOME_X	9402090	9402091	MACS_peak_1636
CHROMOSOME_X	9410206	9410207	MACS_peak_1638
CHROMOSOME_X	9416476	9416477	MACS_peak_1639
CHROMOSOME_X	9422885	9422886	MACS_peak_1640
CHROMOSOME_X	9431186	9431187	MACS_peak_1641
CHROMOSOME_X	9437053	9437054	MACS_peak_1642
CHROMOSOME_X	9441634	9441635	MACS_peak_1643
CHROMOSOME_X	9444028	9444029	MACS_peak_1644
CHROMOSOME_X	9446228	9446229	MACS_peak_1645
CHROMOSOME_X	9452691	9452692	MACS_peak_1647
CHROMOSOME_X	9464645	9464646	MACS_peak_1648.1
CHROMOSOME_X	9465798	9465799	MACS_peak_1648.2
CHROMOSOME_X	9467232	9467233	MACS_peak_1648.3
CHROMOSOME_X	9467755	9467756	MACS_peak_1648.4
CHROMOSOME_X	9469150	9469151	MACS_peak_1648.5
CHROMOSOME_X	9477628	9477629	MACS_peak_1650
CHROMOSOME_X	9479099	9479100	MACS_peak_1651
CHROMOSOME_X	9483909	9483910	MACS_peak_1652
CHROMOSOME_X	9487153	9487154	MACS_peak_1653
CHROMOSOME_X	9490530	9490531	MACS_peak_1654
CHROMOSOME_X	9494868	9494869	MACS_peak_1655.1
CHROMOSOME_X	9500045	9500046	MACS_peak_1655.2
CHROMOSOME_X	9522873	9522874	MACS_peak_1656
CHROMOSOME_X	9528160	9528161	MACS_peak_1657
CHROMOSOME_X	9537743	9537744	MACS_peak_1658
CHROMOSOME_X	9539518	9539519	MACS_peak_1659
CHROMOSOME_X	9543408	9543409	MACS_peak_1660
CHROMOSOME_X	9551198	9551199	MACS_peak_1661.1
CHROMOSOME_X	9552570	9552571	MACS_peak_1661.2
CHROMOSOME_X	9561038	9561039	MACS_peak_1663
CHROMOSOME_X	9564074	9564075	MACS_peak_1664
CHROMOSOME_X	9582922	9582923	MACS_peak_1666
CHROMOSOME_X	9584523	9584524	MACS_peak_1667
CHROMOSOME_X	9599238	9599239	MACS_peak_1670
CHROMOSOME_X	9602078	9602079	MACS_peak_1671
CHROMOSOME_X	9610155	9610156	MACS_peak_1672
CHROMOSOME_X	9622844	9622845	MACS_peak_1673
CHROMOSOME_X	9637282	9637283	MACS_peak_1675.1
CHROMOSOME_X	9637873	9637874	MACS_peak_1675.2
CHROMOSOME_X	9648213	9648214	MACS_peak_1678
CHROMOSOME_X	9667682	9667683	MACS_peak_1683.1
CHROMOSOME_X	9668695	9668696	MACS_peak_1683.2
CHROMOSOME_X	9673190	9673191	MACS_peak_1684
CHROMOSOME_X	9680490	9680491	MACS_peak_1686
CHROMOSOME_X	9697770	9697771	MACS_peak_1688
CHROMOSOME_X	9702939	9702940	MACS_peak_1690
CHROMOSOME_X	9704644	9704645	MACS_peak_1691
CHROMOSOME_X	9734501	9734502	MACS_peak_1695
CHROMOSOME_X	9737944	9737945	MACS_peak_1696
CHROMOSOME_X	9743522	9743523	MACS_peak_1697
CHROMOSOME_X	9756975	9756976	MACS_peak_1699
CHROMOSOME_X	9774415	9774416	MACS_peak_1702.1
CHROMOSOME_X	9774897	9774898	MACS_peak_1702.2
CHROMOSOME_X	9785973	9785974	MACS_peak_1703
CHROMOSOME_X	9791273	9791274	MACS_peak_1704
CHROMOSOME_X	9796052	9796053	MACS_peak_1705
CHROMOSOME_X	9801195	9801196	MACS_peak_1706
CHROMOSOME_X	9804783	9804784	MACS_peak_1707
CHROMOSOME_X	9807507	9807508	MACS_peak_1708
CHROMOSOME_X	9822736	9822737	MACS_peak_1709
CHROMOSOME_X	9827544	9827545	MACS_peak_1710
CHROMOSOME_X	9830290	9830291	MACS_peak_1711.1
CHROMOSOME_X	9838285	9838286	MACS_peak_1711.2
CHROMOSOME_X	9843698	9843699	MACS_peak_1712
CHROMOSOME_X	9846035	9846036	MACS_peak_1713
CHROMOSOME_X	9863967	9863968	MACS_peak_1716
CHROMOSOME_X	9874448	9874449	MACS_peak_1717
CHROMOSOME_X	9875940	9875941	MACS_peak_1718
CHROMOSOME_X	9883938	9883939	MACS_peak_1719
CHROMOSOME_X	9893167	9893168	MACS_peak_1721
CHROMOSOME_X	9899842	9899843	MACS_peak_1722
CHROMOSOME_X	9904151	9904152	MACS_peak_1723
CHROMOSOME_X	9917506	9917507	MACS_peak_1724
CHROMOSOME_X	9931561	9931562	MACS_peak_1725.1
CHROMOSOME_X	9932470	9932471	MACS_peak_1725.2
CHROMOSOME_X	9938309	9938310	MACS_peak_1726
CHROMOSOME_X	9941526	9941527	MACS_peak_1727
CHROMOSOME_X	9952135	9952136	MACS_peak_1730.1
CHROMOSOME_X	9954872	9954873	MACS_peak_1730.2
CHROMOSOME_X	9958123	9958124	MACS_peak_1730.3
CHROMOSOME_X	9958714	9958715	MACS_peak_1730.4
CHROMOSOME_X	9965395	9965396	MACS_peak_1731
CHROMOSOME_X	9975897	9975898	MACS_peak_1733
CHROMOSOME_X	9989115	9989116	MACS_peak_1735
CHROMOSOME_X	9997061	9997062	MACS_peak_1737
CHROMOSOME_X	9999580	9999581	MACS_peak_1738.1
CHROMOSOME_X	9999890	9999891	MACS_peak_1738.2
CHROMOSOME_X	10005729	10005730	MACS_peak_1739
CHROMOSOME_X	10026427	10026428	MACS_peak_1741
CHROMOSOME_X	10047392	10047393	MACS_peak_1747
CHROMOSOME_X	10053001	10053002	MACS_peak_1748
CHROMOSOME_X	10065495	10065496	MACS_peak_1750
CHROMOSOME_X	10068603	10068604	MACS_peak_1751
CHROMOSOME_X	10071998	10071999	MACS_peak_1752
CHROMOSOME_X	10074379	10074380	MACS_peak_1753
CHROMOSOME_X	10079333	10079334	MACS_peak_1754
CHROMOSOME_X	10083452	10083453	MACS_peak_1755
CHROMOSOME_X	10090317	10090318	MACS_peak_1756
CHROMOSOME_X	10107922	10107923	MACS_peak_1758
CHROMOSOME_X	10130244	10130245	MACS_peak_1762
CHROMOSOME_X	10132697	10132698	MACS_peak_1763
CHROMOSOME_X	10138775	10138776	MACS_peak_1765
CHROMOSOME_X	10143606	10143607	MACS_peak_1766
CHROMOSOME_X	10145103	10145104	MACS_peak_1767.1
CHROMOSOME_X	10146657	10146658	MACS_peak_1767.2
CHROMOSOME_X	10148665	10148666	MACS_peak_1767.3
CHROMOSOME_X	10154536	10154537	MACS_peak_1768
CHROMOSOME_X	10158864	10158865	MACS_peak_1769
CHROMOSOME_X	10163318	10163319	MACS_peak_1770
CHROMOSOME_X	10168287	10168288	MACS_peak_1771
CHROMOSOME_X	10170826	10170827	MACS_peak_1772
CHROMOSOME_X	10176577	10176578	MACS_peak_1773
CHROMOSOME_X	10192327	10192328	MACS_peak_1774
CHROMOSOME_X	10194555	10194556	MACS_peak_1775
CHROMOSOME_X	10197380	10197381	MACS_peak_1776
CHROMOSOME_X	10203614	10203615	MACS_peak_1777.1
CHROMOSOME_X	10204418	10204419	MACS_peak_1777.2
CHROMOSOME_X	10205686	10205687	MACS_peak_1777.3
CHROMOSOME_X	10215566	10215567	MACS_peak_1779
CHROMOSOME_X	10218730	10218731	MACS_peak_1780
CHROMOSOME_X	10224431	10224432	MACS_peak_1781
CHROMOSOME_X	10226063	10226064	MACS_peak_1782
CHROMOSOME_X	10228441	10228442	MACS_peak_1783
CHROMOSOME_X	10231023	10231024	MACS_peak_1784
CHROMOSOME_X	10232481	10232482	MACS_peak_1785
CHROMOSOME_X	10238318	10238319	MACS_peak_1786
CHROMOSOME_X	10244775	10244776	MACS_peak_1789
CHROMOSOME_X	10249854	10249855	MACS_peak_1790
CHROMOSOME_X	10271548	10271549	MACS_peak_1792
CHROMOSOME_X	10327824	10327825	MACS_peak_1800
CHROMOSOME_X	10332393	10332394	MACS_peak_1801
CHROMOSOME_X	10338552	10338553	MACS_peak_1802
CHROMOSOME_X	10345844	10345845	MACS_peak_1804
CHROMOSOME_X	10348494	10348495	MACS_peak_1805
CHROMOSOME_X	10353987	10353988	MACS_peak_1807
CHROMOSOME_X	10358248	10358249	MACS_peak_1809
CHROMOSOME_X	10372644	10372645	MACS_peak_1810
CHROMOSOME_X	10377832	10377833	MACS_peak_1811
CHROMOSOME_X	10391336	10391337	MACS_peak_1813.1
CHROMOSOME_X	10394398	10394399	MACS_peak_1813.2
CHROMOSOME_X	10395855	10395856	MACS_peak_1813.3
CHROMOSOME_X	10396673	10396674	MACS_peak_1813.4
CHROMOSOME_X	10410875	10410876	MACS_peak_1814
CHROMOSOME_X	10414387	10414388	MACS_peak_1815
CHROMOSOME_X	10419844	10419845	MACS_peak_1816
CHROMOSOME_X	10429300	10429301	MACS_peak_1817
CHROMOSOME_X	10431064	10431065	MACS_peak_1818
CHROMOSOME_X	10432845	10432846	MACS_peak_1819
CHROMOSOME_X	10435666	10435667	MACS_peak_1820
CHROMOSOME_X	10439179	10439180	MACS_peak_1821
CHROMOSOME_X	10482543	10482544	MACS_peak_1827
CHROMOSOME_X	10505281	10505282	MACS_peak_1830
CHROMOSOME_X	10508007	10508008	MACS_peak_1831
CHROMOSOME_X	10512452	10512453	MACS_peak_1832
CHROMOSOME_X	10520331	10520332	MACS_peak_1833
CHROMOSOME_X	10524616	10524617	MACS_peak_1834
CHROMOSOME_X	10529173	10529174	MACS_peak_1835
CHROMOSOME_X	10555626	10555627	MACS_peak_1838
CHROMOSOME_X	10559358	10559359	MACS_peak_1839
CHROMOSOME_X	10566892	10566893	MACS_peak_1840.1
CHROMOSOME_X	10568552	10568553	MACS_peak_1840.2
CHROMOSOME_X	10576566	10576567	MACS_peak_1840.3
CHROMOSOME_X	10576981	10576982	MACS_peak_1840.4
CHROMOSOME_X	10580228	10580229	MACS_peak_1841
CHROMOSOME_X	10590902	10590903	MACS_peak_1843.1
CHROMOSOME_X	10591445	10591446	MACS_peak_1843.2
CHROMOSOME_X	10593940	10593941	MACS_peak_1843.3
CHROMOSOME_X	10596646	10596647	MACS_peak_1843.4
CHROMOSOME_X	10597678	10597679	MACS_peak_1843.5
CHROMOSOME_X	10600031	10600032	MACS_peak_1843.6
CHROMOSOME_X	10618880	10618881	MACS_peak_1844
CHROMOSOME_X	10623255	10623256	MACS_peak_1845.1
CHROMOSOME_X	10624329	10624330	MACS_peak_1845.2
CHROMOSOME_X	10629316	10629317	MACS_peak_1846
CHROMOSOME_X	10637628	10637629	MACS_peak_1848
CHROMOSOME_X	10640760	10640761	MACS_peak_1850
CHROMOSOME_X	10647680	10647681	MACS_peak_1852
CHROMOSOME_X	10656714	10656715	MACS_peak_1855
CHROMOSOME_X	10660345	10660346	MACS_peak_1856
CHROMOSOME_X	10667588	10667589	MACS_peak_1857.1
CHROMOSOME_X	10667999	10668000	MACS_peak_1857.2
CHROMOSOME_X	10670272	10670273	MACS_peak_1858
CHROMOSOME_X	10677681	10677682	MACS_peak_1860.1
CHROMOSOME_X	10678340	10678341	MACS_peak_1860.2
CHROMOSOME_X	10679354	10679355	MACS_peak_1860.3
CHROMOSOME_X	10681766	10681767	MACS_peak_1861
CHROMOSOME_X	10684616	10684617	MACS_peak_1862
CHROMOSOME_X	10686625	10686626	MACS_peak_1863
CHROMOSOME_X	10695113	10695114	MACS_peak_1864
CHROMOSOME_X	10705082	10705083	MACS_peak_1865
CHROMOSOME_X	10709841	10709842	MACS_peak_1866
CHROMOSOME_X	10711191	10711192	MACS_peak_1867
CHROMOSOME_X	10725520	10725521	MACS_peak_1869
CHROMOSOME_X	10731916	10731917	MACS_peak_1870
CHROMOSOME_X	10746468	10746469	MACS_peak_1872
CHROMOSOME_X	10756307	10756308	MACS_peak_1873
CHROMOSOME_X	10805705	10805706	MACS_peak_1878
CHROMOSOME_X	10810416	10810417	MACS_peak_1879
CHROMOSOME_X	10821328	10821329	MACS_peak_1881
CHROMOSOME_X	10826771	10826772	MACS_peak_1882
CHROMOSOME_X	10834610	10834611	MACS_peak_1883
CHROMOSOME_X	10840727	10840728	MACS_peak_1885
CHROMOSOME_X	10843783	10843784	MACS_peak_1886.1
CHROMOSOME_X	10846334	10846335	MACS_peak_1886.2
CHROMOSOME_X	10852075	10852076	MACS_peak_1887
CHROMOSOME_X	10870475	10870476	MACS_peak_1890
CHROMOSOME_X	10877337	10877338	MACS_peak_1892
CHROMOSOME_X	10900230	10900231	MACS_peak_1896.1
CHROMOSOME_X	10901115	10901116	MACS_peak_1896.2
CHROMOSOME_X	10910795	10910796	MACS_peak_1899
CHROMOSOME_X	10923648	10923649	MACS_peak_1901
CHROMOSOME_X	10932261	10932262	MACS_peak_1902
CHROMOSOME_X	10937580	10937581	MACS_peak_1903
CHROMOSOME_X	10949890	10949891	MACS_peak_1904
CHROMOSOME_X	10963747	10963748	MACS_peak_1905
CHROMOSOME_X	10965693	10965694	MACS_peak_1906
CHROMOSOME_X	10979550	10979551	MACS_peak_1908
CHROMOSOME_X	10990751	10990752	MACS_peak_1909.1
CHROMOSOME_X	10992288	10992289	MACS_peak_1909.2
CHROMOSOME_X	10994475	10994476	MACS_peak_1910
CHROMOSOME_X	10998265	10998266	MACS_peak_1911
CHROMOSOME_X	11002999	11003000	MACS_peak_1912
CHROMOSOME_X	11011198	11011199	MACS_peak_1913
CHROMOSOME_X	11014952	11014953	MACS_peak_1914
CHROMOSOME_X	11024160	11024161	MACS_peak_1915.1
CHROMOSOME_X	11024954	11024955	MACS_peak_1915.2
CHROMOSOME_X	11057262	11057263	MACS_peak_1919.1
CHROMOSOME_X	11059846	11059847	MACS_peak_1919.2
CHROMOSOME_X	11062072	11062073	MACS_peak_1919.3
CHROMOSOME_X	11064955	11064956	MACS_peak_1920
CHROMOSOME_X	11068684	11068685	MACS_peak_1921
CHROMOSOME_X	11072831	11072832	MACS_peak_1922
CHROMOSOME_X	11080491	11080492	MACS_peak_1923
CHROMOSOME_X	11089177	11089178	MACS_peak_1926.1
CHROMOSOME_X	11091453	11091454	MACS_peak_1926.2
CHROMOSOME_X	11091776	11091777	MACS_peak_1926.3
CHROMOSOME_X	11093034	11093035	MACS_peak_1926.4
CHROMOSOME_X	11094125	11094126	MACS_peak_1926.5
CHROMOSOME_X	11095570	11095571	MACS_peak_1926.6
CHROMOSOME_X	11103245	11103246	MACS_peak_1927
CHROMOSOME_X	11120950	11120951	MACS_peak_1932
CHROMOSOME_X	11124040	11124041	MACS_peak_1933
CHROMOSOME_X	11127808	11127809	MACS_peak_1934
CHROMOSOME_X	11140800	11140801	MACS_peak_1938
CHROMOSOME_X	11155449	11155450	MACS_peak_1939
CHROMOSOME_X	11159778	11159779	MACS_peak_1940
CHROMOSOME_X	11163377	11163378	MACS_peak_1941
CHROMOSOME_X	11174470	11174471	MACS_peak_1942
CHROMOSOME_X	11184214	11184215	MACS_peak_1943
CHROMOSOME_X	11190581	11190582	MACS_peak_1945
CHROMOSOME_X	11207101	11207102	MACS_peak_1947.1
CHROMOSOME_X	11210544	11210545	MACS_peak_1947.2
CHROMOSOME_X	11215622	11215623	MACS_peak_1948
CHROMOSOME_X	11223020	11223021	MACS_peak_1950.1
CHROMOSOME_X	11223477	11223478	MACS_peak_1950.2
CHROMOSOME_X	11235253	11235254	MACS_peak_1952
CHROMOSOME_X	11238365	11238366	MACS_peak_1953
CHROMOSOME_X	11245209	11245210	MACS_peak_1954
CHROMOSOME_X	11248217	11248218	MACS_peak_1956
CHROMOSOME_X	11252533	11252534	MACS_peak_1957
CHROMOSOME_X	11257234	11257235	MACS_peak_1958
CHROMOSOME_X	11262427	11262428	MACS_peak_1959
CHROMOSOME_X	11266985	11266986	MACS_peak_1960
CHROMOSOME_X	11289008	11289009	MACS_peak_1964.1
CHROMOSOME_X	11290651	11290652	MACS_peak_1964.2
CHROMOSOME_X	11297093	11297094	MACS_peak_1965.1
CHROMOSOME_X	11299711	11299712	MACS_peak_1965.2
CHROMOSOME_X	11306717	11306718	MACS_peak_1966
CHROMOSOME_X	11310390	11310391	MACS_peak_1967
CHROMOSOME_X	11328927	11328928	MACS_peak_1971
CHROMOSOME_X	11339385	11339386	MACS_peak_1973.1
CHROMOSOME_X	11345096	11345097	MACS_peak_1973.2
CHROMOSOME_X	11361287	11361288	MACS_peak_1976
CHROMOSOME_X	11366043	11366044	MACS_peak_1977
CHROMOSOME_X	11384765	11384766	MACS_peak_1978
CHROMOSOME_X	11393323	11393324	MACS_peak_1979
CHROMOSOME_X	11400928	11400929	MACS_peak_1980
CHROMOSOME_X	11407992	11407993	MACS_peak_1982
CHROMOSOME_X	11414990	11414991	MACS_peak_1983.1
CHROMOSOME_X	11415273	11415274	MACS_peak_1983.2
CHROMOSOME_X	11420067	11420068	MACS_peak_1984
CHROMOSOME_X	11434097	11434098	MACS_peak_1986
CHROMOSOME_X	11437770	11437771	MACS_peak_1987
CHROMOSOME_X	11439066	11439067	MACS_peak_1988
CHROMOSOME_X	11448371	11448372	MACS_peak_1990
CHROMOSOME_X	11452469	11452470	MACS_peak_1992
CHROMOSOME_X	11454316	11454317	MACS_peak_1993
CHROMOSOME_X	11461748	11461749	MACS_peak_1994.1
CHROMOSOME_X	11465407	11465408	MACS_peak_1994.2
CHROMOSOME_X	11467395	11467396	MACS_peak_1994.3
CHROMOSOME_X	11511345	11511346	MACS_peak_1996
CHROMOSOME_X	11521589	11521590	MACS_peak_1997.1
CHROMOSOME_X	11522230	11522231	MACS_peak_1997.2
CHROMOSOME_X	11546728	11546729	MACS_peak_1998.1
CHROMOSOME_X	11548846	11548847	MACS_peak_1998.2
CHROMOSOME_X	11552986	11552987	MACS_peak_1999
CHROMOSOME_X	11554637	11554638	MACS_peak_2000
CHROMOSOME_X	11558362	11558363	MACS_peak_2001
CHROMOSOME_X	11560137	11560138	MACS_peak_2002
CHROMOSOME_X	11563793	11563794	MACS_peak_2003
CHROMOSOME_X	11571869	11571870	MACS_peak_2004
CHROMOSOME_X	11574366	11574367	MACS_peak_2005
CHROMOSOME_X	11589314	11589315	MACS_peak_2007
CHROMOSOME_X	11592900	11592901	MACS_peak_2008
CHROMOSOME_X	11595115	11595116	MACS_peak_2009
CHROMOSOME_X	11600606	11600607	MACS_peak_2010
CHROMOSOME_X	11603484	11603485	MACS_peak_2011.1
CHROMOSOME_X	11605815	11605816	MACS_peak_2011.2
CHROMOSOME_X	11608217	11608218	MACS_peak_2011.3
CHROMOSOME_X	11618059	11618060	MACS_peak_2013
CHROMOSOME_X	11639183	11639184	MACS_peak_2016
CHROMOSOME_X	11640712	11640713	MACS_peak_2017
CHROMOSOME_X	11643755	11643756	MACS_peak_2018.1
CHROMOSOME_X	11644062	11644063	MACS_peak_2018.2
CHROMOSOME_X	11652863	11652864	MACS_peak_2021
CHROMOSOME_X	11656805	11656806	MACS_peak_2022
CHROMOSOME_X	11662695	11662696	MACS_peak_2023.1
CHROMOSOME_X	11666725	11666726	MACS_peak_2023.2
CHROMOSOME_X	11673486	11673487	MACS_peak_2024
CHROMOSOME_X	11680969	11680970	MACS_peak_2026
CHROMOSOME_X	11693178	11693179	MACS_peak_2028
CHROMOSOME_X	11710389	11710390	MACS_peak_2029
CHROMOSOME_X	11718951	11718952	MACS_peak_2032
CHROMOSOME_X	11724818	11724819	MACS_peak_2033
CHROMOSOME_X	11740276	11740277	MACS_peak_2035
CHROMOSOME_X	11744574	11744575	MACS_peak_2036
CHROMOSOME_X	11757851	11757852	MACS_peak_2038
CHROMOSOME_X	11766548	11766549	MACS_peak_2039
CHROMOSOME_X	11782611	11782612	MACS_peak_2042
CHROMOSOME_X	11798148	11798149	MACS_peak_2043
CHROMOSOME_X	11801371	11801372	MACS_peak_2044
CHROMOSOME_X	11806308	11806309	MACS_peak_2045
CHROMOSOME_X	11813742	11813743	MACS_peak_2046
CHROMOSOME_X	11816243	11816244	MACS_peak_2047
CHROMOSOME_X	11819902	11819903	MACS_peak_2048
CHROMOSOME_X	11821357	11821358	MACS_peak_2049
CHROMOSOME_X	11822756	11822757	MACS_peak_2050
CHROMOSOME_X	11838211	11838212	MACS_peak_2053
CHROMOSOME_X	11857158	11857159	MACS_peak_2055
CHROMOSOME_X	11870475	11870476	MACS_peak_2057
CHROMOSOME_X	11872399	11872400	MACS_peak_2058
CHROMOSOME_X	11899185	11899186	MACS_peak_2061
CHROMOSOME_X	11915824	11915825	MACS_peak_2063
CHROMOSOME_X	11920761	11920762	MACS_peak_2064
CHROMOSOME_X	11924292	11924293	MACS_peak_2065.1
CHROMOSOME_X	11926412	11926413	MACS_peak_2065.2
CHROMOSOME_X	11932632	11932633	MACS_peak_2066.1
CHROMOSOME_X	11935088	11935089	MACS_peak_2066.2
CHROMOSOME_X	11936078	11936079	MACS_peak_2066.3
CHROMOSOME_X	11936583	11936584	MACS_peak_2066.4
CHROMOSOME_X	11937462	11937463	MACS_peak_2066.5
CHROMOSOME_X	11938768	11938769	MACS_peak_2066.6
CHROMOSOME_X	11947235	11947236	MACS_peak_2067.1
CHROMOSOME_X	11948324	11948325	MACS_peak_2067.2
CHROMOSOME_X	11957100	11957101	MACS_peak_2069
CHROMOSOME_X	11963778	11963779	MACS_peak_2070
CHROMOSOME_X	11965791	11965792	MACS_peak_2071
CHROMOSOME_X	11974858	11974859	MACS_peak_2072
CHROMOSOME_X	11983764	11983765	MACS_peak_2073
CHROMOSOME_X	11988027	11988028	MACS_peak_2074
CHROMOSOME_X	11992344	11992345	MACS_peak_2075
CHROMOSOME_X	11995964	11995965	MACS_peak_2076
CHROMOSOME_X	12000257	12000258	MACS_peak_2077
CHROMOSOME_X	12005948	12005949	MACS_peak_2078
CHROMOSOME_X	12009898	12009899	MACS_peak_2079
CHROMOSOME_X	12012983	12012984	MACS_peak_2080
CHROMOSOME_X	12018091	12018092	MACS_peak_2081
CHROMOSOME_X	12021551	12021552	MACS_peak_2082
CHROMOSOME_X	12027428	12027429	MACS_peak_2083
CHROMOSOME_X	12034301	12034302	MACS_peak_2085
CHROMOSOME_X	12036065	12036066	MACS_peak_2086
CHROMOSOME_X	12044278	12044279	MACS_peak_2087
CHROMOSOME_X	12050279	12050280	MACS_peak_2088
CHROMOSOME_X	12051490	12051491	MACS_peak_2089
CHROMOSOME_X	12061432	12061433	MACS_peak_2090
CHROMOSOME_X	12072022	12072023	MACS_peak_2092
CHROMOSOME_X	12080864	12080865	MACS_peak_2093
CHROMOSOME_X	12095870	12095871	MACS_peak_2094
CHROMOSOME_X	12098156	12098157	MACS_peak_2095
CHROMOSOME_X	12099861	12099862	MACS_peak_2096
CHROMOSOME_X	12106160	12106161	MACS_peak_2097
CHROMOSOME_X	12142467	12142468	MACS_peak_2101
CHROMOSOME_X	12146077	12146078	MACS_peak_2103
CHROMOSOME_X	12149790	12149791	MACS_peak_2104
CHROMOSOME_X	12154236	12154237	MACS_peak_2105
CHROMOSOME_X	12158699	12158700	MACS_peak_2106.1
CHROMOSOME_X	12160410	12160411	MACS_peak_2106.2
CHROMOSOME_X	12162746	12162747	MACS_peak_2107
CHROMOSOME_X	12168145	12168146	MACS_peak_2109.1
CHROMOSOME_X	12168853	12168854	MACS_peak_2109.2
CHROMOSOME_X	12169441	12169442	MACS_peak_2109.3
CHROMOSOME_X	12172055	12172056	MACS_peak_2109.4
CHROMOSOME_X	12175814	12175815	MACS_peak_2109.5
CHROMOSOME_X	12183119	12183120	MACS_peak_2109.6
CHROMOSOME_X	12183337	12183338	MACS_peak_2109.7
CHROMOSOME_X	12184641	12184642	MACS_peak_2109.8
CHROMOSOME_X	12189507	12189508	MACS_peak_2110
CHROMOSOME_X	12191772	12191773	MACS_peak_2111.1
CHROMOSOME_X	12195286	12195287	MACS_peak_2111.2
CHROMOSOME_X	12205465	12205466	MACS_peak_2112.1
CHROMOSOME_X	12205852	12205853	MACS_peak_2112.2
CHROMOSOME_X	12208370	12208371	MACS_peak_2113
CHROMOSOME_X	12230782	12230783	MACS_peak_2116
CHROMOSOME_X	12235484	12235485	MACS_peak_2117
CHROMOSOME_X	12248294	12248295	MACS_peak_2118
CHROMOSOME_X	12249482	12249483	MACS_peak_2119
CHROMOSOME_X	12251139	12251140	MACS_peak_2120
CHROMOSOME_X	12256646	12256647	MACS_peak_2121
CHROMOSOME_X	12260485	12260486	MACS_peak_2122
CHROMOSOME_X	12282992	12282993	MACS_peak_2124
CHROMOSOME_X	12293771	12293772	MACS_peak_2125.1
CHROMOSOME_X	12294367	12294368	MACS_peak_2125.2
CHROMOSOME_X	12304409	12304410	MACS_peak_2126
CHROMOSOME_X	12320808	12320809	MACS_peak_2127
CHROMOSOME_X	12337948	12337949	MACS_peak_2128
CHROMOSOME_X	12348031	12348032	MACS_peak_2131
CHROMOSOME_X	12350296	12350297	MACS_peak_2132
CHROMOSOME_X	12355524	12355525	MACS_peak_2134
CHROMOSOME_X	12363158	12363159	MACS_peak_2135.1
CHROMOSOME_X	12365460	12365461	MACS_peak_2135.2
CHROMOSOME_X	12367650	12367651	MACS_peak_2135.3
CHROMOSOME_X	12378471	12378472	MACS_peak_2138
CHROMOSOME_X	12392404	12392405	MACS_peak_2141
CHROMOSOME_X	12393909	12393910	MACS_peak_2142
CHROMOSOME_X	12398608	12398609	MACS_peak_2143
CHROMOSOME_X	12407392	12407393	MACS_peak_2144
CHROMOSOME_X	12410264	12410265	MACS_peak_2145
CHROMOSOME_X	12414619	12414620	MACS_peak_2146
CHROMOSOME_X	12415995	12415996	MACS_peak_2147
CHROMOSOME_X	12420404	12420405	MACS_peak_2149
CHROMOSOME_X	12425607	12425608	MACS_peak_2150
CHROMOSOME_X	12440488	12440489	MACS_peak_2152
CHROMOSOME_X	12445514	12445515	MACS_peak_2153
CHROMOSOME_X	12449319	12449320	MACS_peak_2154
CHROMOSOME_X	12452256	12452257	MACS_peak_2155.1
CHROMOSOME_X	12454429	12454430	MACS_peak_2155.2
CHROMOSOME_X	12458178	12458179	MACS_peak_2156
CHROMOSOME_X	12480548	12480549	MACS_peak_2157
CHROMOSOME_X	12491095	12491096	MACS_peak_2158
CHROMOSOME_X	12500868	12500869	MACS_peak_2159
CHROMOSOME_X	12503632	12503633	MACS_peak_2160.1
CHROMOSOME_X	12509392	12509393	MACS_peak_2160.2
CHROMOSOME_X	12510148	12510149	MACS_peak_2160.3
CHROMOSOME_X	12515779	12515780	MACS_peak_2160.4
CHROMOSOME_X	12519046	12519047	MACS_peak_2160.5
CHROMOSOME_X	12522950	12522951	MACS_peak_2161
CHROMOSOME_X	12526555	12526556	MACS_peak_2162
CHROMOSOME_X	12533803	12533804	MACS_peak_2163
CHROMOSOME_X	12552579	12552580	MACS_peak_2166
CHROMOSOME_X	12556748	12556749	MACS_peak_2167
CHROMOSOME_X	12563717	12563718	MACS_peak_2168
CHROMOSOME_X	12579620	12579621	MACS_peak_2169
CHROMOSOME_X	12589442	12589443	MACS_peak_2172
CHROMOSOME_X	12618572	12618573	MACS_peak_2177
CHROMOSOME_X	12637662	12637663	MACS_peak_2178
CHROMOSOME_X	12645922	12645923	MACS_peak_2179
CHROMOSOME_X	12656670	12656671	MACS_peak_2180
CHROMOSOME_X	12661113	12661114	MACS_peak_2181.1
CHROMOSOME_X	12665150	12665151	MACS_peak_2181.2
CHROMOSOME_X	12670475	12670476	MACS_peak_2183
CHROMOSOME_X	12675818	12675819	MACS_peak_2185
CHROMOSOME_X	12682689	12682690	MACS_peak_2187
CHROMOSOME_X	12686550	12686551	MACS_peak_2188.1
CHROMOSOME_X	12688446	12688447	MACS_peak_2188.2
CHROMOSOME_X	12689640	12689641	MACS_peak_2188.3
CHROMOSOME_X	12690522	12690523	MACS_peak_2188.4
CHROMOSOME_X	12692027	12692028	MACS_peak_2188.5
CHROMOSOME_X	12693260	12693261	MACS_peak_2188.6
CHROMOSOME_X	12713104	12713105	MACS_peak_2190
CHROMOSOME_X	12717935	12717936	MACS_peak_2191
CHROMOSOME_X	12721734	12721735	MACS_peak_2192
CHROMOSOME_X	12725040	12725041	MACS_peak_2193
CHROMOSOME_X	12730202	12730203	MACS_peak_2195
CHROMOSOME_X	12749972	12749973	MACS_peak_2196
CHROMOSOME_X	12759782	12759783	MACS_peak_2197
CHROMOSOME_X	12781960	12781961	MACS_peak_2199
CHROMOSOME_X	12787277	12787278	MACS_peak_2200
CHROMOSOME_X	12798168	12798169	MACS_peak_2202
CHROMOSOME_X	12823149	12823150	MACS_peak_2206
CHROMOSOME_X	12843191	12843192	MACS_peak_2210.1
CHROMOSOME_X	12843617	12843618	MACS_peak_2210.2
CHROMOSOME_X	12853018	12853019	MACS_peak_2211.1
CHROMOSOME_X	12853610	12853611	MACS_peak_2211.2
CHROMOSOME_X	12854251	12854252	MACS_peak_2211.3
CHROMOSOME_X	12857618	12857619	MACS_peak_2212
CHROMOSOME_X	12860809	12860810	MACS_peak_2213
CHROMOSOME_X	12870074	12870075	MACS_peak_2214
CHROMOSOME_X	12872474	12872475	MACS_peak_2215
CHROMOSOME_X	12877044	12877045	MACS_peak_2216
CHROMOSOME_X	12889869	12889870	MACS_peak_2217.1
CHROMOSOME_X	12890249	12890250	MACS_peak_2217.2
CHROMOSOME_X	12892892	12892893	MACS_peak_2218
CHROMOSOME_X	12899251	12899252	MACS_peak_2219
CHROMOSOME_X	12902425	12902426	MACS_peak_2220
CHROMOSOME_X	12903899	12903900	MACS_peak_2221
CHROMOSOME_X	12928455	12928456	MACS_peak_2222
CHROMOSOME_X	12934841	12934842	MACS_peak_2223
CHROMOSOME_X	12942481	12942482	MACS_peak_2224
CHROMOSOME_X	12944580	12944581	MACS_peak_2225
CHROMOSOME_X	12958205	12958206	MACS_peak_2226
CHROMOSOME_X	12972710	12972711	MACS_peak_2228
CHROMOSOME_X	12975754	12975755	MACS_peak_2229
CHROMOSOME_X	12989340	12989341	MACS_peak_2231.1
CHROMOSOME_X	12990912	12990913	MACS_peak_2231.2
CHROMOSOME_X	12994457	12994458	MACS_peak_2232
CHROMOSOME_X	13003244	13003245	MACS_peak_2233
CHROMOSOME_X	13004541	13004542	MACS_peak_2234
CHROMOSOME_X	13008523	13008524	MACS_peak_2235.1
CHROMOSOME_X	13009811	13009812	MACS_peak_2235.2
CHROMOSOME_X	13012677	13012678	MACS_peak_2235.3
CHROMOSOME_X	13017721	13017722	MACS_peak_2237
CHROMOSOME_X	13021556	13021557	MACS_peak_2238
CHROMOSOME_X	13036864	13036865	MACS_peak_2240
CHROMOSOME_X	13038869	13038870	MACS_peak_2241
CHROMOSOME_X	13041991	13041992	MACS_peak_2242
CHROMOSOME_X	13046421	13046422	MACS_peak_2243
CHROMOSOME_X	13058901	13058902	MACS_peak_2244
CHROMOSOME_X	13068501	13068502	MACS_peak_2247
CHROMOSOME_X	13071100	13071101	MACS_peak_2248
CHROMOSOME_X	13105067	13105068	MACS_peak_2250
CHROMOSOME_X	13108917	13108918	MACS_peak_2251
CHROMOSOME_X	13117196	13117197	MACS_peak_2252
CHROMOSOME_X	13119924	13119925	MACS_peak_2253.1
CHROMOSOME_X	13121177	13121178	MACS_peak_2253.2
CHROMOSOME_X	13122372	13122373	MACS_peak_2253.3
CHROMOSOME_X	13125106	13125107	MACS_peak_2254
CHROMOSOME_X	13141544	13141545	MACS_peak_2255.1
CHROMOSOME_X	13143385	13143386	MACS_peak_2255.2
CHROMOSOME_X	13144239	13144240	MACS_peak_2255.3
CHROMOSOME_X	13145327	13145328	MACS_peak_2255.4
CHROMOSOME_X	13146128	13146129	MACS_peak_2255.5
CHROMOSOME_X	13197139	13197140	MACS_peak_2261
CHROMOSOME_X	13206227	13206228	MACS_peak_2262
CHROMOSOME_X	13209064	13209065	MACS_peak_2263
CHROMOSOME_X	13213598	13213599	MACS_peak_2264
CHROMOSOME_X	13221460	13221461	MACS_peak_2265.1
CHROMOSOME_X	13225188	13225189	MACS_peak_2265.2
CHROMOSOME_X	13225607	13225608	MACS_peak_2265.3
CHROMOSOME_X	13226912	13226913	MACS_peak_2265.4
CHROMOSOME_X	13238502	13238503	MACS_peak_2266
CHROMOSOME_X	13245283	13245284	MACS_peak_2267
CHROMOSOME_X	13251561	13251562	MACS_peak_2269
CHROMOSOME_X	13262031	13262032	MACS_peak_2271
CHROMOSOME_X	13264705	13264706	MACS_peak_2272
CHROMOSOME_X	13279498	13279499	MACS_peak_2274
CHROMOSOME_X	13283559	13283560	MACS_peak_2275
CHROMOSOME_X	13306949	13306950	MACS_peak_2278
CHROMOSOME_X	13314221	13314222	MACS_peak_2280
CHROMOSOME_X	13318586	13318587	MACS_peak_2281
CHROMOSOME_X	13320687	13320688	MACS_peak_2282
CHROMOSOME_X	13328995	13328996	MACS_peak_2284
CHROMOSOME_X	13331673	13331674	MACS_peak_2285
CHROMOSOME_X	13337172	13337173	MACS_peak_2286
CHROMOSOME_X	13341157	13341158	MACS_peak_2287
CHROMOSOME_X	13351043	13351044	MACS_peak_2288
CHROMOSOME_X	13353715	13353716	MACS_peak_2289
CHROMOSOME_X	13358715	13358716	MACS_peak_2291
CHROMOSOME_X	13364888	13364889	MACS_peak_2292
CHROMOSOME_X	13369270	13369271	MACS_peak_2293
CHROMOSOME_X	13377578	13377579	MACS_peak_2294
CHROMOSOME_X	13381032	13381033	MACS_peak_2295.1
CHROMOSOME_X	13381787	13381788	MACS_peak_2295.2
CHROMOSOME_X	13383482	13383483	MACS_peak_2296
CHROMOSOME_X	13386284	13386285	MACS_peak_2297
CHROMOSOME_X	13389018	13389019	MACS_peak_2298
CHROMOSOME_X	13396685	13396686	MACS_peak_2299
CHROMOSOME_X	13401488	13401489	MACS_peak_2300
CHROMOSOME_X	13409627	13409628	MACS_peak_2301
CHROMOSOME_X	13415128	13415129	MACS_peak_2303
CHROMOSOME_X	13419964	13419965	MACS_peak_2304
CHROMOSOME_X	13435217	13435218	MACS_peak_2308
CHROMOSOME_X	13442568	13442569	MACS_peak_2309
CHROMOSOME_X	13448894	13448895	MACS_peak_2310
CHROMOSOME_X	13451850	13451851	MACS_peak_2311
CHROMOSOME_X	13472003	13472004	MACS_peak_2313
CHROMOSOME_X	13477594	13477595	MACS_peak_2314
CHROMOSOME_X	13479623	13479624	MACS_peak_2315
CHROMOSOME_X	13489857	13489858	MACS_peak_2318
CHROMOSOME_X	13493776	13493777	MACS_peak_2319
CHROMOSOME_X	13500793	13500794	MACS_peak_2320
CHROMOSOME_X	13502473	13502474	MACS_peak_2321
CHROMOSOME_X	13503991	13503992	MACS_peak_2322
CHROMOSOME_X	13506111	13506112	MACS_peak_2323
CHROMOSOME_X	13511978	13511979	MACS_peak_2324.1
CHROMOSOME_X	13514506	13514507	MACS_peak_2324.2
CHROMOSOME_X	13519189	13519190	MACS_peak_2324.3
CHROMOSOME_X	13525221	13525222	MACS_peak_2324.4
CHROMOSOME_X	13526592	13526593	MACS_peak_2324.5
CHROMOSOME_X	13527434	13527435	MACS_peak_2324.6
CHROMOSOME_X	13532765	13532766	MACS_peak_2325
CHROMOSOME_X	13541374	13541375	MACS_peak_2328
CHROMOSOME_X	13542914	13542915	MACS_peak_2329
CHROMOSOME_X	13555225	13555226	MACS_peak_2332
CHROMOSOME_X	13558752	13558753	MACS_peak_2333
CHROMOSOME_X	13562095	13562096	MACS_peak_2334
CHROMOSOME_X	13569289	13569290	MACS_peak_2337
CHROMOSOME_X	13574188	13574189	MACS_peak_2338
CHROMOSOME_X	13596114	13596115	MACS_peak_2339
CHROMOSOME_X	13598181	13598182	MACS_peak_2340
CHROMOSOME_X	13605071	13605072	MACS_peak_2341
CHROMOSOME_X	13611658	13611659	MACS_peak_2343
CHROMOSOME_X	13615235	13615236	MACS_peak_2345
CHROMOSOME_X	13619694	13619695	MACS_peak_2347
CHROMOSOME_X	13624564	13624565	MACS_peak_2348
CHROMOSOME_X	13632461	13632462	MACS_peak_2349
CHROMOSOME_X	13638481	13638482	MACS_peak_2350
CHROMOSOME_X	13646798	13646799	MACS_peak_2352
CHROMOSOME_X	13653135	13653136	MACS_peak_2353.1
CHROMOSOME_X	13653654	13653655	MACS_peak_2353.2
CHROMOSOME_X	13657482	13657483	MACS_peak_2354
CHROMOSOME_X	13665522	13665523	MACS_peak_2356
CHROMOSOME_X	13668790	13668791	MACS_peak_2357.1
CHROMOSOME_X	13669766	13669767	MACS_peak_2357.2
CHROMOSOME_X	13675501	13675502	MACS_peak_2358
CHROMOSOME_X	13687177	13687178	MACS_peak_2359
CHROMOSOME_X	13696362	13696363	MACS_peak_2360.1
CHROMOSOME_X	13697665	13697666	MACS_peak_2360.2
CHROMOSOME_X	13700806	13700807	MACS_peak_2360.3
CHROMOSOME_X	13701762	13701763	MACS_peak_2360.4
CHROMOSOME_X	13702929	13702930	MACS_peak_2360.5
CHROMOSOME_X	13716403	13716404	MACS_peak_2361
CHROMOSOME_X	13727017	13727018	MACS_peak_2362
CHROMOSOME_X	13730692	13730693	MACS_peak_2363
CHROMOSOME_X	13739495	13739496	MACS_peak_2365
CHROMOSOME_X	13743503	13743504	MACS_peak_2366.1
CHROMOSOME_X	13746800	13746801	MACS_peak_2366.2
CHROMOSOME_X	13752927	13752928	MACS_peak_2367.1
CHROMOSOME_X	13754685	13754686	MACS_peak_2367.2
CHROMOSOME_X	13760270	13760271	MACS_peak_2368
CHROMOSOME_X	13765599	13765600	MACS_peak_2369
CHROMOSOME_X	13767581	13767582	MACS_peak_2370
CHROMOSOME_X	13768776	13768777	MACS_peak_2371
CHROMOSOME_X	13770856	13770857	MACS_peak_2372
CHROMOSOME_X	13774114	13774115	MACS_peak_2373
CHROMOSOME_X	13778665	13778666	MACS_peak_2374
CHROMOSOME_X	13781544	13781545	MACS_peak_2375
CHROMOSOME_X	13803396	13803397	MACS_peak_2378
CHROMOSOME_X	13812003	13812004	MACS_peak_2380.1
CHROMOSOME_X	13813018	13813019	MACS_peak_2380.2
CHROMOSOME_X	13831064	13831065	MACS_peak_2383
CHROMOSOME_X	13833590	13833591	MACS_peak_2384
CHROMOSOME_X	13841429	13841430	MACS_peak_2385
CHROMOSOME_X	13846142	13846143	MACS_peak_2387
CHROMOSOME_X	13849332	13849333	MACS_peak_2388
CHROMOSOME_X	13889228	13889229	MACS_peak_2390
CHROMOSOME_X	13909860	13909861	MACS_peak_2392
CHROMOSOME_X	13914484	13914485	MACS_peak_2393
CHROMOSOME_X	13917488	13917489	MACS_peak_2394.1
CHROMOSOME_X	13918252	13918253	MACS_peak_2394.2
CHROMOSOME_X	13920530	13920531	MACS_peak_2395
CHROMOSOME_X	13926200	13926201	MACS_peak_2396
CHROMOSOME_X	13937041	13937042	MACS_peak_2398
CHROMOSOME_X	13941404	13941405	MACS_peak_2399
CHROMOSOME_X	13944321	13944322	MACS_peak_2400.1
CHROMOSOME_X	13945640	13945641	MACS_peak_2400.2
CHROMOSOME_X	13948288	13948289	MACS_peak_2401
CHROMOSOME_X	13950716	13950717	MACS_peak_2402
CHROMOSOME_X	13959879	13959880	MACS_peak_2403
CHROMOSOME_X	13969679	13969680	MACS_peak_2405
CHROMOSOME_X	13973959	13973960	MACS_peak_2406
CHROMOSOME_X	13977576	13977577	MACS_peak_2407
CHROMOSOME_X	13995903	13995904	MACS_peak_2409
CHROMOSOME_X	14000535	14000536	MACS_peak_2410.1
CHROMOSOME_X	14001593	14001594	MACS_peak_2410.2
CHROMOSOME_X	14009611	14009612	MACS_peak_2412
CHROMOSOME_X	14015869	14015870	MACS_peak_2413.1
CHROMOSOME_X	14016855	14016856	MACS_peak_2413.2
CHROMOSOME_X	14024598	14024599	MACS_peak_2416
CHROMOSOME_X	14027058	14027059	MACS_peak_2417
CHROMOSOME_X	14028829	14028830	MACS_peak_2418
CHROMOSOME_X	14034572	14034573	MACS_peak_2419
CHROMOSOME_X	14039723	14039724	MACS_peak_2420
CHROMOSOME_X	14044444	14044445	MACS_peak_2421
CHROMOSOME_X	14047744	14047745	MACS_peak_2422
CHROMOSOME_X	14054898	14054899	MACS_peak_2423
CHROMOSOME_X	14063953	14063954	MACS_peak_2425
CHROMOSOME_X	14068746	14068747	MACS_peak_2426
CHROMOSOME_X	14084381	14084382	MACS_peak_2429
CHROMOSOME_X	14090303	14090304	MACS_peak_2430
CHROMOSOME_X	14098791	14098792	MACS_peak_2431
CHROMOSOME_X	14102115	14102116	MACS_peak_2432.1
CHROMOSOME_X	14104654	14104655	MACS_peak_2432.2
CHROMOSOME_X	14110330	14110331	MACS_peak_2434
CHROMOSOME_X	14115626	14115627	MACS_peak_2435
CHROMOSOME_X	14125981	14125982	MACS_peak_2436
CHROMOSOME_X	14127405	14127406	MACS_peak_2437
CHROMOSOME_X	14135057	14135058	MACS_peak_2438
CHROMOSOME_X	14137640	14137641	MACS_peak_2439
CHROMOSOME_X	14141549	14141550	MACS_peak_2440
CHROMOSOME_X	14146900	14146901	MACS_peak_2441
CHROMOSOME_X	14162684	14162685	MACS_peak_2444
CHROMOSOME_X	14169808	14169809	MACS_peak_2445
CHROMOSOME_X	14173983	14173984	MACS_peak_2446
CHROMOSOME_X	14175693	14175694	MACS_peak_2447
CHROMOSOME_X	14186616	14186617	MACS_peak_2449
CHROMOSOME_X	14194747	14194748	MACS_peak_2452
CHROMOSOME_X	14201143	14201144	MACS_peak_2453
CHROMOSOME_X	14224103	14224104	MACS_peak_2458
CHROMOSOME_X	14225487	14225488	MACS_peak_2459
CHROMOSOME_X	14228864	14228865	MACS_peak_2460
CHROMOSOME_X	14238405	14238406	MACS_peak_2462
CHROMOSOME_X	14243687	14243688	MACS_peak_2463.1
CHROMOSOME_X	14244617	14244618	MACS_peak_2463.2
CHROMOSOME_X	14287947	14287948	MACS_peak_2469
CHROMOSOME_X	14292842	14292843	MACS_peak_2470
CHROMOSOME_X	14297316	14297317	MACS_peak_2471
CHROMOSOME_X	14307604	14307605	MACS_peak_2473
CHROMOSOME_X	14312552	14312553	MACS_peak_2474
CHROMOSOME_X	14321339	14321340	MACS_peak_2475
CHROMOSOME_X	14324511	14324512	MACS_peak_2476
CHROMOSOME_X	14327573	14327574	MACS_peak_2477
CHROMOSOME_X	14329503	14329504	MACS_peak_2478
CHROMOSOME_X	14330861	14330862	MACS_peak_2479
CHROMOSOME_X	14334335	14334336	MACS_peak_2480
CHROMOSOME_X	14339069	14339070	MACS_peak_2481
CHROMOSOME_X	14341199	14341200	MACS_peak_2482
CHROMOSOME_X	14349798	14349799	MACS_peak_2483
CHROMOSOME_X	14409742	14409743	MACS_peak_2489
CHROMOSOME_X	14415850	14415851	MACS_peak_2490
CHROMOSOME_X	14421780	14421781	MACS_peak_2491
CHROMOSOME_X	14432440	14432441	MACS_peak_2492
CHROMOSOME_X	14436162	14436163	MACS_peak_2493
CHROMOSOME_X	14438052	14438053	MACS_peak_2494
CHROMOSOME_X	14447701	14447702	MACS_peak_2495
CHROMOSOME_X	14459078	14459079	MACS_peak_2498
CHROMOSOME_X	14480335	14480336	MACS_peak_2500
CHROMOSOME_X	14486577	14486578	MACS_peak_2502
CHROMOSOME_X	14489980	14489981	MACS_peak_2503.1
CHROMOSOME_X	14491298	14491299	MACS_peak_2503.2
CHROMOSOME_X	14495087	14495088	MACS_peak_2504
CHROMOSOME_X	14504391	14504392	MACS_peak_2507.1
CHROMOSOME_X	14506123	14506124	MACS_peak_2507.2
CHROMOSOME_X	14508995	14508996	MACS_peak_2508
CHROMOSOME_X	14513616	14513617	MACS_peak_2509.1
CHROMOSOME_X	14518002	14518003	MACS_peak_2509.2
CHROMOSOME_X	14523425	14523426	MACS_peak_2509.3
CHROMOSOME_X	14524085	14524086	MACS_peak_2509.4
CHROMOSOME_X	14524624	14524625	MACS_peak_2509.5
CHROMOSOME_X	14525862	14525863	MACS_peak_2509.6
CHROMOSOME_X	14527792	14527793	MACS_peak_2509.7
CHROMOSOME_X	14528578	14528579	MACS_peak_2509.8
CHROMOSOME_X	14528925	14528926	MACS_peak_2509.9
CHROMOSOME_X	14536125	14536126	MACS_peak_2510
CHROMOSOME_X	14540409	14540410	MACS_peak_2511
CHROMOSOME_X	14549785	14549786	MACS_peak_2513
CHROMOSOME_X	14557549	14557550	MACS_peak_2515.1
CHROMOSOME_X	14560332	14560333	MACS_peak_2515.2
CHROMOSOME_X	14561668	14561669	MACS_peak_2515.3
CHROMOSOME_X	14566291	14566292	MACS_peak_2516
CHROMOSOME_X	14568521	14568522	MACS_peak_2517
CHROMOSOME_X	14589189	14589190	MACS_peak_2518.1
CHROMOSOME_X	14589577	14589578	MACS_peak_2518.2
CHROMOSOME_X	14602800	14602801	MACS_peak_2520
CHROMOSOME_X	14610502	14610503	MACS_peak_2521
CHROMOSOME_X	14633964	14633965	MACS_peak_2524
CHROMOSOME_X	14636780	14636781	MACS_peak_2525.1
CHROMOSOME_X	14640055	14640056	MACS_peak_2525.2
CHROMOSOME_X	14649347	14649348	MACS_peak_2528
CHROMOSOME_X	14653607	14653608	MACS_peak_2529
CHROMOSOME_X	14656774	14656775	MACS_peak_2530
CHROMOSOME_X	14659493	14659494	MACS_peak_2531
CHROMOSOME_X	14671547	14671548	MACS_peak_2532
CHROMOSOME_X	14673943	14673944	MACS_peak_2533
CHROMOSOME_X	14679103	14679104	MACS_peak_2534
CHROMOSOME_X	14684545	14684546	MACS_peak_2535
CHROMOSOME_X	14688695	14688696	MACS_peak_2536
CHROMOSOME_X	14691411	14691412	MACS_peak_2537
CHROMOSOME_X	14693173	14693174	MACS_peak_2538
CHROMOSOME_X	14694735	14694736	MACS_peak_2539
CHROMOSOME_X	14711265	14711266	MACS_peak_2540
CHROMOSOME_X	14718329	14718330	MACS_peak_2541
CHROMOSOME_X	14720040	14720041	MACS_peak_2542
CHROMOSOME_X	14729513	14729514	MACS_peak_2544
CHROMOSOME_X	14740063	14740064	MACS_peak_2547
CHROMOSOME_X	14744652	14744653	MACS_peak_2548
CHROMOSOME_X	14747087	14747088	MACS_peak_2549
CHROMOSOME_X	14752182	14752183	MACS_peak_2550
CHROMOSOME_X	14753640	14753641	MACS_peak_2551
CHROMOSOME_X	14758084	14758085	MACS_peak_2552
CHROMOSOME_X	14761083	14761084	MACS_peak_2553
CHROMOSOME_X	14776448	14776449	MACS_peak_2556
CHROMOSOME_X	14780463	14780464	MACS_peak_2557
CHROMOSOME_X	14787021	14787022	MACS_peak_2559
CHROMOSOME_X	14790465	14790466	MACS_peak_2560
CHROMOSOME_X	14800114	14800115	MACS_peak_2561
CHROMOSOME_X	14804804	14804805	MACS_peak_2562
CHROMOSOME_X	14810862	14810863	MACS_peak_2563.1
CHROMOSOME_X	14813510	14813511	MACS_peak_2563.2
CHROMOSOME_X	14818818	14818819	MACS_peak_2563.3
CHROMOSOME_X	14823234	14823235	MACS_peak_2564
CHROMOSOME_X	14824832	14824833	MACS_peak_2565
CHROMOSOME_X	14828025	14828026	MACS_peak_2566
CHROMOSOME_X	14829705	14829706	MACS_peak_2567
CHROMOSOME_X	14841169	14841170	MACS_peak_2569
CHROMOSOME_X	14843010	14843011	MACS_peak_2570
CHROMOSOME_X	14853941	14853942	MACS_peak_2571
CHROMOSOME_X	14862996	14862997	MACS_peak_2574
CHROMOSOME_X	14875832	14875833	MACS_peak_2575
CHROMOSOME_X	14883739	14883740	MACS_peak_2576
CHROMOSOME_X	14886141	14886142	MACS_peak_2577
CHROMOSOME_X	14892678	14892679	MACS_peak_2578
CHROMOSOME_X	14915643	14915644	MACS_peak_2581
CHROMOSOME_X	14932167	14932168	MACS_peak_2584
CHROMOSOME_X	14938308	14938309	MACS_peak_2585
CHROMOSOME_X	14946818	14946819	MACS_peak_2586
CHROMOSOME_X	14955070	14955071	MACS_peak_2588
CHROMOSOME_X	14959583	14959584	MACS_peak_2589
CHROMOSOME_X	14962805	14962806	MACS_peak_2590
CHROMOSOME_X	14970475	14970476	MACS_peak_2591
CHROMOSOME_X	14975764	14975765	MACS_peak_2592.1
CHROMOSOME_X	14978804	14978805	MACS_peak_2592.2
CHROMOSOME_X	14983405	14983406	MACS_peak_2593
CHROMOSOME_X	14987866	14987867	MACS_peak_2594
CHROMOSOME_X	14992084	14992085	MACS_peak_2595
CHROMOSOME_X	15006951	15006952	MACS_peak_2599
CHROMOSOME_X	15011117	15011118	MACS_peak_2600
CHROMOSOME_X	15014042	15014043	MACS_peak_2601
CHROMOSOME_X	15019377	15019378	MACS_peak_2602
CHROMOSOME_X	15022202	15022203	MACS_peak_2603
CHROMOSOME_X	15032539	15032540	MACS_peak_2605
CHROMOSOME_X	15040833	15040834	MACS_peak_2606
CHROMOSOME_X	15045531	15045532	MACS_peak_2607
CHROMOSOME_X	15070263	15070264	MACS_peak_2609
CHROMOSOME_X	15076259	15076260	MACS_peak_2611
CHROMOSOME_X	15077726	15077727	MACS_peak_2612
CHROMOSOME_X	15080418	15080419	MACS_peak_2613
CHROMOSOME_X	15083921	15083922	MACS_peak_2614
CHROMOSOME_X	15100682	15100683	MACS_peak_2618
CHROMOSOME_X	15105194	15105195	MACS_peak_2619
CHROMOSOME_X	15108112	15108113	MACS_peak_2620
CHROMOSOME_X	15114578	15114579	MACS_peak_2621
CHROMOSOME_X	15128322	15128323	MACS_peak_2623
CHROMOSOME_X	15132210	15132211	MACS_peak_2624
CHROMOSOME_X	15142585	15142586	MACS_peak_2625
CHROMOSOME_X	15143872	15143873	MACS_peak_2626
CHROMOSOME_X	15146486	15146487	MACS_peak_2627
CHROMOSOME_X	15148919	15148920	MACS_peak_2628
CHROMOSOME_X	15151365	15151366	MACS_peak_2629
CHROMOSOME_X	15158855	15158856	MACS_peak_2630
CHROMOSOME_X	15173607	15173608	MACS_peak_2631
CHROMOSOME_X	15181570	15181571	MACS_peak_2632
CHROMOSOME_X	15189332	15189333	MACS_peak_2633
CHROMOSOME_X	15193949	15193950	MACS_peak_2634
CHROMOSOME_X	15200887	15200888	MACS_peak_2636
CHROMOSOME_X	15213552	15213553	MACS_peak_2638
CHROMOSOME_X	15215783	15215784	MACS_peak_2639
CHROMOSOME_X	15217568	15217569	MACS_peak_2640
CHROMOSOME_X	15222014	15222015	MACS_peak_2641
CHROMOSOME_X	15225407	15225408	MACS_peak_2642
CHROMOSOME_X	15232239	15232240	MACS_peak_2643
CHROMOSOME_X	15236158	15236159	MACS_peak_2645
CHROMOSOME_X	15246679	15246680	MACS_peak_2648
CHROMOSOME_X	15297483	15297484	MACS_peak_2655
CHROMOSOME_X	15307754	15307755	MACS_peak_2657
CHROMOSOME_X	15310409	15310410	MACS_peak_2658
CHROMOSOME_X	15312795	15312796	MACS_peak_2659
CHROMOSOME_X	15327350	15327351	MACS_peak_2660
CHROMOSOME_X	15340945	15340946	MACS_peak_2664
CHROMOSOME_X	15345869	15345870	MACS_peak_2665
CHROMOSOME_X	15347822	15347823	MACS_peak_2666
CHROMOSOME_X	15354028	15354029	MACS_peak_2667
CHROMOSOME_X	15365368	15365369	MACS_peak_2669
CHROMOSOME_X	15373867	15373868	MACS_peak_2670
CHROMOSOME_X	15376722	15376723	MACS_peak_2671
CHROMOSOME_X	15380548	15380549	MACS_peak_2672
CHROMOSOME_X	15385928	15385929	MACS_peak_2673
CHROMOSOME_X	15395874	15395875	MACS_peak_2675
CHROMOSOME_X	15405894	15405895	MACS_peak_2676
CHROMOSOME_X	15407598	15407599	MACS_peak_2677
CHROMOSOME_X	15420740	15420741	MACS_peak_2678
CHROMOSOME_X	15424157	15424158	MACS_peak_2679
CHROMOSOME_X	15431096	15431097	MACS_peak_2681
CHROMOSOME_X	15438923	15438924	MACS_peak_2682
CHROMOSOME_X	15441419	15441420	MACS_peak_2683
CHROMOSOME_X	15459901	15459902	MACS_peak_2685
CHROMOSOME_X	15470138	15470139	MACS_peak_2687
CHROMOSOME_X	15487178	15487179	MACS_peak_2690
CHROMOSOME_X	15492837	15492838	MACS_peak_2691
CHROMOSOME_X	15497045	15497046	MACS_peak_2692
CHROMOSOME_X	15508109	15508110	MACS_peak_2693
CHROMOSOME_X	15511732	15511733	MACS_peak_2695
CHROMOSOME_X	15515790	15515791	MACS_peak_2696
CHROMOSOME_X	15528562	15528563	MACS_peak_2699
CHROMOSOME_X	15535381	15535382	MACS_peak_2700
CHROMOSOME_X	15553127	15553128	MACS_peak_2701
CHROMOSOME_X	15555487	15555488	MACS_peak_2702
CHROMOSOME_X	15556873	15556874	MACS_peak_2703
CHROMOSOME_X	15566739	15566740	MACS_peak_2705.1
CHROMOSOME_X	15568092	15568093	MACS_peak_2705.2
CHROMOSOME_X	15568482	15568483	MACS_peak_2705.3
CHROMOSOME_X	15575536	15575537	MACS_peak_2706
CHROMOSOME_X	15577295	15577296	MACS_peak_2707
CHROMOSOME_X	15579594	15579595	MACS_peak_2708
CHROMOSOME_X	15590664	15590665	MACS_peak_2710
CHROMOSOME_X	15600669	15600670	MACS_peak_2712
CHROMOSOME_X	15607001	15607002	MACS_peak_2713.1
CHROMOSOME_X	15607637	15607638	MACS_peak_2713.2
CHROMOSOME_X	15613926	15613927	MACS_peak_2713.3
CHROMOSOME_X	15616538	15616539	MACS_peak_2714.1
CHROMOSOME_X	15617295	15617296	MACS_peak_2714.2
CHROMOSOME_X	15619442	15619443	MACS_peak_2715
CHROMOSOME_X	15626475	15626476	MACS_peak_2717
CHROMOSOME_X	15630858	15630859	MACS_peak_2718
CHROMOSOME_X	15634012	15634013	MACS_peak_2719
CHROMOSOME_X	15645844	15645845	MACS_peak_2720
CHROMOSOME_X	15647399	15647400	MACS_peak_2721
CHROMOSOME_X	15653305	15653306	MACS_peak_2722
CHROMOSOME_X	15655070	15655071	MACS_peak_2723
CHROMOSOME_X	15659620	15659621	MACS_peak_2724
CHROMOSOME_X	15664482	15664483	MACS_peak_2725
CHROMOSOME_X	15666272	15666273	MACS_peak_2726
CHROMOSOME_X	15668866	15668867	MACS_peak_2727
CHROMOSOME_X	15678640	15678641	MACS_peak_2729
CHROMOSOME_X	15680230	15680231	MACS_peak_2730
CHROMOSOME_X	15689346	15689347	MACS_peak_2732
CHROMOSOME_X	15696487	15696488	MACS_peak_2733
CHROMOSOME_X	15700570	15700571	MACS_peak_2734
CHROMOSOME_X	15704654	15704655	MACS_peak_2735
CHROMOSOME_X	15707506	15707507	MACS_peak_2736
CHROMOSOME_X	15709723	15709724	MACS_peak_2737
CHROMOSOME_X	15714831	15714832	MACS_peak_2738
CHROMOSOME_X	15721192	15721193	MACS_peak_2740
CHROMOSOME_X	15725089	15725090	MACS_peak_2741.1
CHROMOSOME_X	15725699	15725700	MACS_peak_2741.2
CHROMOSOME_X	15736585	15736586	MACS_peak_2741.3
CHROMOSOME_X	15741972	15741973	MACS_peak_2742
CHROMOSOME_X	15747957	15747958	MACS_peak_2743
CHROMOSOME_X	15754991	15754992	MACS_peak_2744
CHROMOSOME_X	15759325	15759326	MACS_peak_2745
CHROMOSOME_X	15766452	15766453	MACS_peak_2746
CHROMOSOME_X	15772839	15772840	MACS_peak_2748
CHROMOSOME_X	15779269	15779270	MACS_peak_2749
CHROMOSOME_X	15790602	15790603	MACS_peak_2750.1
CHROMOSOME_X	15791969	15791970	MACS_peak_2750.2
CHROMOSOME_X	15796632	15796633	MACS_peak_2751
CHROMOSOME_X	15798658	15798659	MACS_peak_2752
CHROMOSOME_X	15811473	15811474	MACS_peak_2753
CHROMOSOME_X	15841215	15841216	MACS_peak_2754
CHROMOSOME_X	15849445	15849446	MACS_peak_2755
CHROMOSOME_X	15860660	15860661	MACS_peak_2756
CHROMOSOME_X	15866286	15866287	MACS_peak_2757
CHROMOSOME_X	15871984	15871985	MACS_peak_2758
CHROMOSOME_X	15876994	15876995	MACS_peak_2759
CHROMOSOME_X	15878779	15878780	MACS_peak_2760
CHROMOSOME_X	15881305	15881306	MACS_peak_2761
CHROMOSOME_X	15906719	15906720	MACS_peak_2765
CHROMOSOME_X	15923081	15923082	MACS_peak_2767
CHROMOSOME_X	15950289	15950290	MACS_peak_2771
CHROMOSOME_X	15953727	15953728	MACS_peak_2772
CHROMOSOME_X	15983418	15983419	MACS_peak_2774
CHROMOSOME_X	15987023	15987024	MACS_peak_2775
CHROMOSOME_X	15993615	15993616	MACS_peak_2776
CHROMOSOME_X	15998434	15998435	MACS_peak_2777
CHROMOSOME_X	16002942	16002943	MACS_peak_2778
CHROMOSOME_X	16005815	16005816	MACS_peak_2779
CHROMOSOME_X	16012799	16012800	MACS_peak_2782
CHROMOSOME_X	16024639	16024640	MACS_peak_2784
CHROMOSOME_X	16033524	16033525	MACS_peak_2786
CHROMOSOME_X	16040341	16040342	MACS_peak_2787
CHROMOSOME_X	16044438	16044439	MACS_peak_2788
CHROMOSOME_X	16051843	16051844	MACS_peak_2789.1
CHROMOSOME_X	16052472	16052473	MACS_peak_2789.2
CHROMOSOME_X	16054407	16054408	MACS_peak_2789.3
CHROMOSOME_X	16055468	16055469	MACS_peak_2789.4
CHROMOSOME_X	16056516	16056517	MACS_peak_2789.5
CHROMOSOME_X	16057278	16057279	MACS_peak_2789.6
CHROMOSOME_X	16057611	16057612	MACS_peak_2789.7
CHROMOSOME_X	16059178	16059179	MACS_peak_2789.8
CHROMOSOME_X	16061283	16061284	MACS_peak_2790
CHROMOSOME_X	16069636	16069637	MACS_peak_2792
CHROMOSOME_X	16085206	16085207	MACS_peak_2795
CHROMOSOME_X	16086813	16086814	MACS_peak_2796
CHROMOSOME_X	16088022	16088023	MACS_peak_2797
CHROMOSOME_X	16095987	16095988	MACS_peak_2798
CHROMOSOME_X	16098249	16098250	MACS_peak_2799
CHROMOSOME_X	16105690	16105691	MACS_peak_2800
CHROMOSOME_X	16113785	16113786	MACS_peak_2801
CHROMOSOME_X	16118772	16118773	MACS_peak_2802
CHROMOSOME_X	16123510	16123511	MACS_peak_2803
CHROMOSOME_X	16127191	16127192	MACS_peak_2804
CHROMOSOME_X	16128946	16128947	MACS_peak_2805
CHROMOSOME_X	16131157	16131158	MACS_peak_2806
CHROMOSOME_X	16133927	16133928	MACS_peak_2807
CHROMOSOME_X	16144058	16144059	MACS_peak_2808.1
CHROMOSOME_X	16147800	16147801	MACS_peak_2808.2
CHROMOSOME_X	16150369	16150370	MACS_peak_2808.3
CHROMOSOME_X	16153428	16153429	MACS_peak_2809
CHROMOSOME_X	16155517	16155518	MACS_peak_2810.1
CHROMOSOME_X	16157020	16157021	MACS_peak_2810.2
CHROMOSOME_X	16159389	16159390	MACS_peak_2811
CHROMOSOME_X	16167097	16167098	MACS_peak_2812
CHROMOSOME_X	16173004	16173005	MACS_peak_2813
CHROMOSOME_X	16178157	16178158	MACS_peak_2814
CHROMOSOME_X	16180046	16180047	MACS_peak_2815
CHROMOSOME_X	16184145	16184146	MACS_peak_2817
CHROMOSOME_X	16189443	16189444	MACS_peak_2818
CHROMOSOME_X	16192714	16192715	MACS_peak_2819
CHROMOSOME_X	16200075	16200076	MACS_peak_2821
CHROMOSOME_X	16202396	16202397	MACS_peak_2822.1
CHROMOSOME_X	16203696	16203697	MACS_peak_2822.2
CHROMOSOME_X	16205916	16205917	MACS_peak_2822.3
CHROMOSOME_X	16208843	16208844	MACS_peak_2822.4
CHROMOSOME_X	16209795	16209796	MACS_peak_2822.5
CHROMOSOME_X	16218396	16218397	MACS_peak_2823
CHROMOSOME_X	16240863	16240864	MACS_peak_2824
CHROMOSOME_X	16252575	16252576	MACS_peak_2825
CHROMOSOME_X	16255100	16255101	MACS_peak_2826
CHROMOSOME_X	16263400	16263401	MACS_peak_2829
CHROMOSOME_X	16265953	16265954	MACS_peak_2830
CHROMOSOME_X	16271304	16271305	MACS_peak_2831
CHROMOSOME_X	16275360	16275361	MACS_peak_2832
CHROMOSOME_X	16284872	16284873	MACS_peak_2834
CHROMOSOME_X	16289415	16289416	MACS_peak_2835
CHROMOSOME_X	16294604	16294605	MACS_peak_2836
CHROMOSOME_X	16297202	16297203	MACS_peak_2837.1
CHROMOSOME_X	16298250	16298251	MACS_peak_2837.2
CHROMOSOME_X	16299378	16299379	MACS_peak_2837.3
CHROMOSOME_X	16300567	16300568	MACS_peak_2837.4
CHROMOSOME_X	16318391	16318392	MACS_peak_2840
CHROMOSOME_X	16319799	16319800	MACS_peak_2841
CHROMOSOME_X	16322014	16322015	MACS_peak_2842
CHROMOSOME_X	16324348	16324349	MACS_peak_2843
CHROMOSOME_X	16327399	16327400	MACS_peak_2844
CHROMOSOME_X	16331562	16331563	MACS_peak_2845.1
CHROMOSOME_X	16332036	16332037	MACS_peak_2845.2
CHROMOSOME_X	16337277	16337278	MACS_peak_2846
CHROMOSOME_X	16339837	16339838	MACS_peak_2847
CHROMOSOME_X	16342367	16342368	MACS_peak_2848
CHROMOSOME_X	16344166	16344167	MACS_peak_2849
CHROMOSOME_X	16349123	16349124	MACS_peak_2850
CHROMOSOME_X	16352613	16352614	MACS_peak_2851
CHROMOSOME_X	16354403	16354404	MACS_peak_2852
CHROMOSOME_X	16359914	16359915	MACS_peak_2853
CHROMOSOME_X	16363787	16363788	MACS_peak_2854
CHROMOSOME_X	16365238	16365239	MACS_peak_2855
CHROMOSOME_X	16376108	16376109	MACS_peak_2857
CHROMOSOME_X	16402156	16402157	MACS_peak_2858
CHROMOSOME_X	16410693	16410694	MACS_peak_2859
CHROMOSOME_X	16414724	16414725	MACS_peak_2860.1
CHROMOSOME_X	16418478	16418479	MACS_peak_2860.2
CHROMOSOME_X	16422385	16422386	MACS_peak_2861
CHROMOSOME_X	16424045	16424046	MACS_peak_2862
CHROMOSOME_X	16426023	16426024	MACS_peak_2863
CHROMOSOME_X	16435660	16435661	MACS_peak_2864
CHROMOSOME_X	16446024	16446025	MACS_peak_2868.1
CHROMOSOME_X	16447152	16447153	MACS_peak_2868.2
CHROMOSOME_X	16450969	16450970	MACS_peak_2869
CHROMOSOME_X	16457118	16457119	MACS_peak_2870
CHROMOSOME_X	16462912	16462913	MACS_peak_2871
CHROMOSOME_X	16484825	16484826	MACS_peak_2873
CHROMOSOME_X	16503142	16503143	MACS_peak_2877
CHROMOSOME_X	16509681	16509682	MACS_peak_2879
CHROMOSOME_X	16513741	16513742	MACS_peak_2880
CHROMOSOME_X	16521824	16521825	MACS_peak_2882
CHROMOSOME_X	16525754	16525755	MACS_peak_2883
CHROMOSOME_X	16527892	16527893	MACS_peak_2884
CHROMOSOME_X	16534671	16534672	MACS_peak_2886.1
CHROMOSOME_X	16536394	16536395	MACS_peak_2886.2
CHROMOSOME_X	16541279	16541280	MACS_peak_2887
CHROMOSOME_X	16551413	16551414	MACS_peak_2889
CHROMOSOME_X	16554020	16554021	MACS_peak_2890
CHROMOSOME_X	16555937	16555938	MACS_peak_2891
CHROMOSOME_X	16558854	16558855	MACS_peak_2892
CHROMOSOME_X	16564650	16564651	MACS_peak_2893
CHROMOSOME_X	16576618	16576619	MACS_peak_2896
CHROMOSOME_X	16579264	16579265	MACS_peak_2897
CHROMOSOME_X	16590934	16590935	MACS_peak_2899
CHROMOSOME_X	16597186	16597187	MACS_peak_2900
CHROMOSOME_X	16602563	16602564	MACS_peak_2902
CHROMOSOME_X	16604714	16604715	MACS_peak_2903
CHROMOSOME_X	16611476	16611477	MACS_peak_2904.1
CHROMOSOME_X	16612452	16612453	MACS_peak_2904.2
CHROMOSOME_X	16617808	16617809	MACS_peak_2904.3
CHROMOSOME_X	16625503	16625504	MACS_peak_2905
CHROMOSOME_X	16626997	16626998	MACS_peak_2906
CHROMOSOME_X	16628662	16628663	MACS_peak_2907
CHROMOSOME_X	16631998	16631999	MACS_peak_2908
CHROMOSOME_X	16634834	16634835	MACS_peak_2909
CHROMOSOME_X	16641824	16641825	MACS_peak_2910
CHROMOSOME_X	16646412	16646413	MACS_peak_2911
CHROMOSOME_X	16648951	16648952	MACS_peak_2912
CHROMOSOME_X	16655434	16655435	MACS_peak_2913
CHROMOSOME_X	16663250	16663251	MACS_peak_2915
CHROMOSOME_X	16669532	16669533	MACS_peak_2917
CHROMOSOME_X	16671386	16671387	MACS_peak_2918
CHROMOSOME_X	16676025	16676026	MACS_peak_2920
CHROMOSOME_X	16682035	16682036	MACS_peak_2921.1
CHROMOSOME_X	16683192	16683193	MACS_peak_2921.2
CHROMOSOME_X	16684679	16684680	MACS_peak_2921.3
CHROMOSOME_X	16687468	16687469	MACS_peak_2922
CHROMOSOME_X	16691705	16691706	MACS_peak_2923
CHROMOSOME_X	16695330	16695331	MACS_peak_2924
CHROMOSOME_X	16704237	16704238	MACS_peak_2925
CHROMOSOME_X	16715835	16715836	MACS_peak_2927
CHROMOSOME_X	16722068	16722069	MACS_peak_2928
CHROMOSOME_X	16726947	16726948	MACS_peak_2930
CHROMOSOME_X	16733564	16733565	MACS_peak_2931
CHROMOSOME_X	16754383	16754384	MACS_peak_2933
CHROMOSOME_X	16770981	16770982	MACS_peak_2935
CHROMOSOME_X	16775720	16775721	MACS_peak_2936
CHROMOSOME_X	16778613	16778614	MACS_peak_2937
CHROMOSOME_X	16786136	16786137	MACS_peak_2938
CHROMOSOME_X	16793552	16793553	MACS_peak_2939
CHROMOSOME_X	16796892	16796893	MACS_peak_2940
CHROMOSOME_X	16799236	16799237	MACS_peak_2941
CHROMOSOME_X	16814116	16814117	MACS_peak_2943.1
CHROMOSOME_X	16815532	16815533	MACS_peak_2943.2
CHROMOSOME_X	16818900	16818901	MACS_peak_2944
CHROMOSOME_X	16821765	16821766	MACS_peak_2945
CHROMOSOME_X	16848750	16848751	MACS_peak_2947
CHROMOSOME_X	16869183	16869184	MACS_peak_2950
CHROMOSOME_X	16872557	16872558	MACS_peak_2951
CHROMOSOME_X	16882694	16882695	MACS_peak_2952
CHROMOSOME_X	16886730	16886731	MACS_peak_2953
CHROMOSOME_X	16890589	16890590	MACS_peak_2954
CHROMOSOME_X	16901985	16901986	MACS_peak_2956
CHROMOSOME_X	16928240	16928241	MACS_peak_2962.1
CHROMOSOME_X	16929665	16929666	MACS_peak_2962.2
CHROMOSOME_X	16930937	16930938	MACS_peak_2962.3
CHROMOSOME_X	16931558	16931559	MACS_peak_2962.4
CHROMOSOME_X	16932372	16932373	MACS_peak_2962.5
CHROMOSOME_X	16932496	16932497	MACS_peak_2962.6
CHROMOSOME_X	16934144	16934145	MACS_peak_2963
CHROMOSOME_X	16940294	16940295	MACS_peak_2964.1
CHROMOSOME_X	16941147	16941148	MACS_peak_2964.2
CHROMOSOME_X	16941289	16941290	MACS_peak_2964.3
CHROMOSOME_X	16941436	16941437	MACS_peak_2964.4
CHROMOSOME_X	16942566	16942567	MACS_peak_2964.5
CHROMOSOME_X	16943338	16943339	MACS_peak_2964.6
CHROMOSOME_X	16944104	16944105	MACS_peak_2964.7
CHROMOSOME_X	16961511	16961512	MACS_peak_2966
CHROMOSOME_X	16976381	16976382	MACS_peak_2967
CHROMOSOME_X	16988435	16988436	MACS_peak_2971
CHROMOSOME_X	16991553	16991554	MACS_peak_2972
CHROMOSOME_X	17003779	17003780	MACS_peak_2973
CHROMOSOME_X	17025561	17025562	MACS_peak_2976
CHROMOSOME_X	17030612	17030613	MACS_peak_2977
CHROMOSOME_X	17033631	17033632	MACS_peak_2978
CHROMOSOME_X	17040386	17040387	MACS_peak_2980
CHROMOSOME_X	17043018	17043019	MACS_peak_2981
CHROMOSOME_X	17058466	17058467	MACS_peak_2984
CHROMOSOME_X	17063843	17063844	MACS_peak_2985
CHROMOSOME_X	17070411	17070412	MACS_peak_2986
CHROMOSOME_X	17092569	17092570	MACS_peak_2987
CHROMOSOME_X	17097850	17097851	MACS_peak_2988
CHROMOSOME_X	17104993	17104994	MACS_peak_2989
CHROMOSOME_X	17108791	17108792	MACS_peak_2990
CHROMOSOME_X	17115710	17115711	MACS_peak_2992
CHROMOSOME_X	17134740	17134741	MACS_peak_2993
CHROMOSOME_X	17139043	17139044	MACS_peak_2994
CHROMOSOME_X	17150133	17150134	MACS_peak_2995.1
CHROMOSOME_X	17151258	17151259	MACS_peak_2995.2
CHROMOSOME_X	17161009	17161010	MACS_peak_2996
CHROMOSOME_X	17172905	17172906	MACS_peak_2998
CHROMOSOME_X	17177247	17177248	MACS_peak_2999
CHROMOSOME_X	17181339	17181340	MACS_peak_3000
CHROMOSOME_X	17184503	17184504	MACS_peak_3001
CHROMOSOME_X	17192975	17192976	MACS_peak_3004
CHROMOSOME_X	17200389	17200390	MACS_peak_3006
CHROMOSOME_X	17201682	17201683	MACS_peak_3007
CHROMOSOME_X	17203602	17203603	MACS_peak_3008
CHROMOSOME_X	17216282	17216283	MACS_peak_3011.1
CHROMOSOME_X	17217583	17217584	MACS_peak_3011.2
CHROMOSOME_X	17222012	17222013	MACS_peak_3012
CHROMOSOME_X	17235874	17235875	MACS_peak_3013.1
CHROMOSOME_X	17236308	17236309	MACS_peak_3013.2
CHROMOSOME_X	17239287	17239288	MACS_peak_3013.3
CHROMOSOME_X	17284047	17284048	MACS_peak_3018
CHROMOSOME_X	17297584	17297585	MACS_peak_3019
CHROMOSOME_X	17302004	17302005	MACS_peak_3020
CHROMOSOME_X	17305157	17305158	MACS_peak_3021
CHROMOSOME_X	17315008	17315009	MACS_peak_3023
CHROMOSOME_X	17317447	17317448	MACS_peak_3024
CHROMOSOME_X	17327383	17327384	MACS_peak_3026
CHROMOSOME_X	17330619	17330620	MACS_peak_3028
CHROMOSOME_X	17339822	17339823	MACS_peak_3029
CHROMOSOME_X	17353560	17353561	MACS_peak_3030
CHROMOSOME_X	17369675	17369676	MACS_peak_3032
CHROMOSOME_X	17386463	17386464	MACS_peak_3035
CHROMOSOME_X	17392286	17392287	MACS_peak_3036
CHROMOSOME_X	17403926	17403927	MACS_peak_3038
CHROMOSOME_X	17408936	17408937	MACS_peak_3039
CHROMOSOME_X	17413821	17413822	MACS_peak_3040
CHROMOSOME_X	17416638	17416639	MACS_peak_3041
CHROMOSOME_X	17427849	17427850	MACS_peak_3043
CHROMOSOME_X	17434426	17434427	MACS_peak_3044
CHROMOSOME_X	17451511	17451512	MACS_peak_3045
CHROMOSOME_X	17456828	17456829	MACS_peak_3046
CHROMOSOME_X	17458997	17458998	MACS_peak_3047
CHROMOSOME_X	17462047	17462048	MACS_peak_3048.1
CHROMOSOME_X	17464053	17464054	MACS_peak_3048.2
CHROMOSOME_X	17466718	17466719	MACS_peak_3049
CHROMOSOME_X	17471945	17471946	MACS_peak_3050
CHROMOSOME_X	17475026	17475027	MACS_peak_3051
CHROMOSOME_X	17479704	17479705	MACS_peak_3052.1
CHROMOSOME_X	17480257	17480258	MACS_peak_3052.2
CHROMOSOME_X	17496859	17496860	MACS_peak_3054
CHROMOSOME_X	17505859	17505860	MACS_peak_3055
CHROMOSOME_X	17508445	17508446	MACS_peak_3056
CHROMOSOME_X	17513627	17513628	MACS_peak_3058
CHROMOSOME_X	17516942	17516943	MACS_peak_3059.1
CHROMOSOME_X	17520984	17520985	MACS_peak_3059.2
CHROMOSOME_X	17528253	17528254	MACS_peak_3059.3
CHROMOSOME_X	17534247	17534248	MACS_peak_3060
CHROMOSOME_X	17537757	17537758	MACS_peak_3061
CHROMOSOME_X	17540068	17540069	MACS_peak_3062.1
CHROMOSOME_X	17544462	17544463	MACS_peak_3062.2
CHROMOSOME_X	17545648	17545649	MACS_peak_3062.3
CHROMOSOME_X	17562320	17562321	MACS_peak_3065
CHROMOSOME_X	17587060	17587061	MACS_peak_3067
CHROMOSOME_X	17598819	17598820	MACS_peak_3068
CHROMOSOME_X	17610491	17610492	MACS_peak_3070
CHROMOSOME_X	17628500	17628501	MACS_peak_3072
CHROMOSOME_X	17631057	17631058	MACS_peak_3073.1
CHROMOSOME_X	17631801	17631802	MACS_peak_3073.2
CHROMOSOME_X	17633283	17633284	MACS_peak_3074
CHROMOSOME_X	17640928	17640929	MACS_peak_3075
CHROMOSOME_X	17650048	17650049	MACS_peak_3076
CHROMOSOME_X	17656861	17656862	MACS_peak_3077
CHROMOSOME_X	17667342	17667343	MACS_peak_3078
CHROMOSOME_X	17670589	17670590	MACS_peak_3080
CHROMOSOME_X	17677523	17677524	MACS_peak_3081
CHROMOSOME_X	17688389	17688390	MACS_peak_3083
CHROMOSOME_X	17714492	17714493	MACS_peak_3084.1
CHROMOSOME_X	17714970	17714971	MACS_peak_3084.2
CHROMOSOME_X	17717203	17717204	MACS_peak_3085
