# Supplementary material for: Cooperation between a hierarchical set of recruitment sites targets the X chromosome for dosage compensation
Source: eLife. 2017 May 31;6:e23645. doi: 10.7554/eLife.23645 (PMC5451215; doi:10.7554/eLife.23645)
Supplement: Supplementary file 1. — The names and the genotypes of each strain are given in the sheet ‘strains’. Sequences for the sgRNAs and the primers used to generate the homology-mediated repair oligos are listed in the sheet ‘primers.’ Deletion and insertion coordinates as well as the inserted sequence are also indicated. (B) Data summary. The GEO accession numbers, total and mapped read counts, and antibody information are provided for the ChIP, RNA, and DNA-seq data. (C) qChIP primers. Primer sequences used for the qChIP experiments are provided. (D) Recruitment site information. The coordinates of the 64 DCC recruitment sites, the motifs contained within, and the recruitment strength category of each site are provided. (E) Motifs across the genome. Motif sequence and coordinates for all 12 bp motifs identified across the genome are provided. Supplementary file 1F: Annotation information. The annotation sources that are used in this manuscript. DOI: http://dx.doi.org/10.7554/eLife.23645.022 [file elife-23645-supp1.zip]

Archive with 16 entries (13 files):
- Tables/
- Tables/SupplementaryFile1A.xlsx
- __MACOSX/
- __MACOSX/Tables/
- __MACOSX/Tables/._SupplementaryFile1A.xlsx
- Tables/SupplementaryFile1B.xlsx
- __MACOSX/Tables/._SupplementaryFile1B.xlsx
- Tables/SupplementaryFile1C.xlsx
- __MACOSX/Tables/._SupplementaryFile1C.xlsx
- Tables/SupplementaryFile1D.xls
- __MACOSX/Tables/._SupplementaryFile1D.xls
- Tables/SupplementaryFile1E.xlsx
- __MACOSX/Tables/._SupplementaryFile1E.xlsx
- Tables/SupplementaryFile1F.xlsx
- __MACOSX/Tables/._SupplementaryFile1F.xlsx
- __MACOSX/._Tables
