# Supplementary material for: Cooperation between a hierarchical set of recruitment sites targets the X chromosome for dosage compensation
Source: eLife. 2017 May 31;6:e23645. doi: 10.7554/eLife.23645 (PMC5451215; doi:10.7554/eLife.23645)
Supplement: Supplementary file 1. — The names and the genotypes of each strain are given in the sheet ‘strains’. Sequences for the sgRNAs and the primers used to generate the homology-mediated repair oligos are listed in the sheet ‘primers.’ Deletion and insertion coordinates as well as the inserted sequence are also indicated. (B) Data summary. The GEO accession numbers, total and mapped read counts, and antibody information are provided for the ChIP, RNA, and DNA-seq data. (C) qChIP primers. Primer sequences used for the qChIP experiments are provided. (D) Recruitment site information. The coordinates of the 64 DCC recruitment sites, the motifs contained within, and the recruitment strength category of each site are provided. (E) Motifs across the genome. Motif sequence and coordinates for all 12 bp motifs identified across the genome are provided. Supplementary file 1F: Annotation information. The annotation sources that are used in this manuscript. DOI: http://dx.doi.org/10.7554/eLife.23645.022 [file elife-23645-supp1.zip › Tables/SupplementaryFile1A.xlsx]

## Sheet: strains
strain name	strain genotype	Figures	RRID of strain
N2	wild type	1,2,3,4,5,6,7	RRID:WB_STRAIN:N2
ERC06	knuSi254[SNP400bprex-1, unc-119(+)] II; unc-119(ed3) III	6	RRID:WB_STRAIN:ERC6
ERC08	knuIs6[pSE-02(400bprex-1SNP), unc-119(+))] I; unc-119(ed3) III	6	RRID:WB_STRAIN:ERC8
ERC09	knuIs7[pSE-02(400bprex-1SNP), unc-119(+))] III; unc-119(ed3) III	6	RRID:WB_STRAIN:ERC9
ERC38	ers30[delX:17544437-17544484, delX:17545624-17545624]	7	RRID:WB_STRAIN:ERC38
ERC51	ersIs17[SNP400bp_rex1, X:14373144]	6	RRID:WB_STRAIN:ERC51
ERC54	ers20[delX:4394846-4396180]; knuIs6[pSE-02 (400bprex-1SNP), unc-119(+))] I; unc-119(ed3) III	7	RRID:WB_STRAIN:ERC54
ERC64	ers28[delX:806628-806813]; knuIs6[pSE-02(400bprex-1SNP), unc-119(+))] I; unc-119(ed3) III	7	RRID:WB_STRAIN:ERC64
ERC61	ersSi25[wt400bp_rex8, cb-unc-119(+)] II; unc-119(ed3) III	6	RRID:WB_STRAIN:ERC61
ERC62	ersIs26[X:11093923-11094322[rex-8], II: 8449965); knuSi254[SNP400bprex-1, unc-119(+)] II; unc-119(ed3) III	6	RRID:WB_STRAIN:ERC62
ERC63	ersIs27[X:11093923-11094322[rex-8], II:8371600, II:8449968); knuSi254[SNP400bprex-1, unc-119(+)] II; unc-119(ed3) III	6	RRID:WB_STRAIN:ERC63
ERC66	ersIs30[V:14040305-14040785[chrV_clusteredmotifs], X:14373144]	6	RRID:WB_STRAIN:ERC66
TY2205	her-1(e1520) sdc-3(y126) V; xol-1(y9) X	2	RRID:WB_STRAIN:TY2205
TY1072	her-1(e1520) V; sdc-2 (y74) X	2,3,4,5	RRID:WB_STRAIN:TY1072
MT14911	set-4 (n4600) II	7	RRID:WB_STRAIN:MT14911

## Sheet: primers
Insertion Strains
				Primers for HMR template
Strain Name	Technique	injected/modified strain	sgRNA	Forward	Reverse	insertion coordinate	inserted sequence
ERC06	MosSci	EG6699	NA	NA	NA	chr II: 8420088	actagtgcgcaatttaagataaaatctaaacaattatttatagacTcaattacaatgttttcaaaatttttcatttgttttttaaAgtgttcagcagtcttgtttcaaaatatcagtttttcagattttacacgcattattataccctgcatcaacaagccgcaaAgcagcagtgcgtgcgtacaaaaggagacaagcgcagggaCaactggtgggaggatggacgggaggagaaagatggagaaGatgtggctgcgggtaattgggcaggggaaagaagaatacTattttttacaaactttccattatcataatcagtgaaaaaTtggatggaaagtgtttcaaatttgaatttcttagcatgtAttaaatttcaagaacgtcatatattaaaaactg…
ERC08	Bombardment	unc-119	NA	NA	NA	chr I: 4660870-4665570	actagtgcgcaatttaagataaaatctaaacaattatttatagacTcaattacaatgttttcaaaatttttcatttgttttttaaAgtgttcagcagtcttgtttcaaaatatcagtttttcagattttacacgcattattataccctgcatcaacaagccgcaaAgcagcagtgcgtgcgtacaaaaggagacaagcgcagggaCaactggtgggaggatggacgggaggagaaagatggagaaGatgtggctgcgggtaattgggcaggggaaagaagaatacTattttttacaaactttccattatcataatcagtgaaaaaTtggatggaaagtgtttcaaatttgaatttcttagcatgtAttaaatttcaagaacgtcatatattaaaaactg…
ERC09	Bombardment	unc-119	NA	NA	NA	chr III: 8854664-8855282	actagtgcgcaatttaagataaaatctaaacaattatttatagacTcaattacaatgttttcaaaatttttcatttgttttttaaAgtgttcagcagtcttgtttcaaaatatcagtttttcagattttacacgcattattataccctgcatcaacaagccgcaaAgcagcagtgcgtgcgtacaaaaggagacaagcgcagggaCaactggtgggaggatggacgggaggagaaagatggagaaGatgtggctgcgggtaattgggcaggggaaagaagaatacTattttttacaaactttccattatcataatcagtgaaaaaTtggatggaaagtgtttcaaatttgaatttcttagcatgtAttaaatttcaagaacgtcatatattaaaaactg…
ERC51	CRISPR	N2	agcaaaagaaattcactgg	attagcactcatctcttcttattgaataaaatttcaacaaccatttccagtttttaatatatgacg	cgtcagagcaacaatgaagagcaaaagaaattcactggcAAgcgcaatttaagataaaatctaaacaa	chr X:14373144	actagtgcgcaatttaagataaaatctaaacaattatttatagacTcaattacaatgttttcaaaatttttcatttgttttttaaAgtgttcagcagtcttgtttcaaaatatcagtttttcagattttacacgcattattataccctgcatcaacaagccgcaaAgcagcagtgcgtgcgtacaaaaggagacaagcgcagggaCaactggtgggaggatggacgggaggagaaagatggagaaGatgtggctgcgggtaattgggcaggggaaagaagaatacTattttttacaaactttccattatcataatcagtgaaaaaTtggatggaaagtgtttcaaatttgaatttcttagcatgtAttaaatttcaagaacgtcatatattaaaaactg…
ERC61	MosSci	EG6699	NA	NA	NA	chr II: 8420088	cttccgttctaactttttttgttttttttctttttttcaagttttcagttacagaacaacattctctgtgtattttaaaactcgatacattttttctcatgtaagttaagtgggctcaaccattgcccagttgaacattgcgaagggaaccattcgcgcagggacacctcactgcagtggataactacacaagggcaggggatgtgtattgattgattttgagaaaatgaaatattgaatttcaacgttttatatcgcgcagggagcttatgcatgttggtggataaaataattgagcgggggtttttttaatttgatgttttactgtgcactgaaaccaaattaaaaatgttcgcatatgtcggagaataactgaacacgtattgaaaggaacctgtga
ERC62	CRISPR	ERC06	aacagtttgaaatttaggg	gatgtcattaattgaaaatgcggaacagtttgaaattta tcacaggttcctttcaatac	gtcttcacgactgaatcatcggttgctgacttctcatTTgccc cttccgttctaacttttttt	chr II: 8449965	cttccgttctaactttttttgttttttttctttttttcaagttttcagttacagaacaacattctctgtgtattttaaaactcgatacattttttctcatgtaagttaagtgggctcaaccattgcccagttgaacattgcgaagggaaccattcgcgcagggacacctcactgcagtggataactacacaagggcaggggatgtgtattgattgattttgagaaaatgaaatattgaatttcaacgttttatatcgcgcagggagcttatgcatgttggtggataaaataattgagcgggggtttttttaatttgatgttttactgtgcactgaaaccaaattaaaaatgttcgcatatgtcggagaataactgaacacgtattgaaaggaacctgtga
ERC63	CRISPR	ERC62	atatcaaaaacctcgaagg	gccaaattttaatcatagatattgatatcaaaaacctcga tcacaggttcctttcaatac	gattattttaaaacaaaacctcaattggtatgctTTacct cttccgttctaacttttttt	chr II: 8371600	cttccgttctaactttttttgttttttttctttttttcaagttttcagttacagaacaacattctctgtgtattttaaaactcgatacattttttctcatgtaagttaagtgggctcaaccattgcccagttgaacattgcgaagggaaccattcgcgcagggacacctcactgcagtggataactacacaagggcaggggatgtgtattgattgattttgagaaaatgaaatattgaatttcaacgttttatatcgcgcagggagcttatgcatgttggtggataaaataattgagcgggggtttttttaatttgatgttttactgtgcactgaaaccaaattaaaaatgttcgcatatgtcggagaataactgaacacgtattgaaaggaacctgtga
ERC66	CRISPR	N2	agcaaaagaaattcactgg	attagcactcatctcttcttattgaataaaatttcaacaa TGAAGAAGAACCCTGTGCTG	cgtcagagcaacaatgaagagcaaaagaaattcactggcAA GTTCATCGGAAAAGGACGAG	chr X: 14373144	tgaagaagaaccctgtgctgaagaaagttgtcgaatcgattaatctggtatctactgctcattcctttgagaagaaatcgaatctagctgttctggaaaacctgcccgatgcgaaaaacccggatcaagttagttccgattttaatctggttaaatctttctcccttgaattctctctccctgttcccactgaagtttttagagttgctaccaaaaattccaaaatcatttcccggccaactaaagttcgtttcaattctgaatcccttcgcgatgaatttcttaccggtttctataaaaattggcgcaacttttcctctattccgcaatctcctcgaccgatccgtgcgcgtagggacttgactcccctcgagcttgtcgcgcttcgtgaactccgta…
Deletion Strains
Strain Name	Technique	injected/modified strain	sgRNA1	sgRNA2	deletion coordinates
ERC38	CRISPR	N2	aagagggaatgtttagtcc	NA	chr X: 17544437-17544484 & chr X: 17545624-17545624
ERC54	CRISPR	ERC08	ggccagtcactttcgggtc	tgattgtagaagcaatggt	chr X: 4394846-4396180
ERC64	CRISPR	ERC08	cggaatgcgaagagggaat	gtcattaggaacacagccg	chr X: 806628-806813
