# Supplementary material for: Cooperation between a hierarchical set of recruitment sites targets the X chromosome for dosage compensation
Source: eLife. 2017 May 31;6:e23645. doi: 10.7554/eLife.23645 (PMC5451215; doi:10.7554/eLife.23645)
Supplement: Supplementary file 1. — The names and the genotypes of each strain are given in the sheet ‘strains’. Sequences for the sgRNAs and the primers used to generate the homology-mediated repair oligos are listed in the sheet ‘primers.’ Deletion and insertion coordinates as well as the inserted sequence are also indicated. (B) Data summary. The GEO accession numbers, total and mapped read counts, and antibody information are provided for the ChIP, RNA, and DNA-seq data. (C) qChIP primers. Primer sequences used for the qChIP experiments are provided. (D) Recruitment site information. The coordinates of the 64 DCC recruitment sites, the motifs contained within, and the recruitment strength category of each site are provided. (E) Motifs across the genome. Motif sequence and coordinates for all 12 bp motifs identified across the genome are provided. Supplementary file 1F: Annotation information. The annotation sources that are used in this manuscript. DOI: http://dx.doi.org/10.7554/eLife.23645.022 [file elife-23645-supp1.zip › Tables/SupplementaryFile1B.xlsx]

## Sheet: Sheet1
CHIP-seq
GEO #	Strain	Stage	Target	Antibody	Antibody information	Antigen	Matching Input GEO #	Total Reads	Mapped Reads	Percent Mapped	Paired/Single	RRID of antibody
GSM2339594	N2	mixed embryo	SDC-2	SDQ3146	Rabbit polyclonal	1749-1848 aa	GSM2339657	20144069	16409248	81.4595	Single	Novus Cat# 43060002, RRID:AB_10708831
GSM2339595	N2	mixed embryo	SDC-2	SDQ3146	Rabbit polyclonal	1749-1848 aa	GSM2339658	23585231	19761239	83.7865	Single	Novus Cat# 43060002, RRID:AB_10708831
GSM2339596	N2	mixed embryo	SDC-2	JL00005	Rabbit polyclonal	1-455 aa	GSM2339659	8154140	6163332	75.5853	Single
GSM2339597	N2	mixed embryo	SDC-2	SDQ3146	Rabbit polyclonal	1749-1848 aa	GSM2339659	10569347	8231240	77.8784	Single	Novus Cat# 43060002, RRID:AB_10708831
GSM2339598	N2	mixed embryo	SDC-2	SDQ3146	Rabbit polyclonal	1749-1848 aa	GSM2339659	5733878	3714704	64.7852	Single	Novus Cat# 43060002, RRID:AB_10708831
GSM2339599	N2	mixed embryo	SDC-3	JL00002	Rabbit polyclonal	1067–1340 aa	GSM2339640	8992104	7791834	86.652	Single	Covance Research Products Inc Cat# JL00002_SDC3, RRID:AB_2616038
GSM2339600	N2	mixed embryo	SDC-3	JL00002	Rabbit polyclonal	1067–1340 aa	GSM2339659	5242953	4368513	83.3216	Single	Covance Research Products Inc Cat# JL00002_SDC3, RRID:AB_2616038
GSM2339601	N2	mixed embryo	SDC-3	SDQ4047	Rabbit polyclonal	1659-1758 aa	GSM2339660	5119300	4491834	87.7431	Single
GSM2339602	N2	mixed embryo	SDC-3	SDQ4047	Rabbit polyclonal	1659-1758 aa	GSM2339659	6196375	5308691	85.6741	Single
GSM2339603	N2	mixed embryo	SDC-3	JL00002	Rabbit polyclonal	1067–1340 aa	GSM2339641	10710100	9077469	84.7562	Single	Covance Research Products Inc Cat# JL00002_SDC3, RRID:AB_2616038
GSM2339604	N2	mixed embryo	DPY-30	SDQ3499	Rabbit polyclonal	24-123 aa	GSM2339661	11801157	9771773	82.8035	Single	Novus Cat# 45110002, RRID:AB_10702185
GSM2339605	N2	mixed embryo	DPY-30	SDQ3499	Rabbit polyclonal	24-123 aa	GSM2339662	12429446	10178704	81.8919	Single	Novus Cat# 45110002, RRID:AB_10702185
GSM2339606	N2	mixed embryo	DPY-30	SDQ3499	Rabbit polyclonal	24-123 aa	GSM2339657	12255316	3259640	26.5978	Single	Novus Cat# 45110002, RRID:AB_10702185
GSM2339607	N2	mixed embryo	DPY-30	JL00015	Rabbit polyclonal	1-123 aa	GSM2339642	15555360	12328331	79.2546	Single
GSM2339608	N2	mixed embryo	DPY-30	JL00015	Rabbit polyclonal	1-123 aa	GSM2339641	9436772	8156996	86.4384	Single
GSM2339609	N2	mixed embryo	DPY-27	JL00001	Rabbit polyclonal	1-409 aa	GSM2339657	30487356	24487383	80.3198	Single	Covance Research Products Inc Cat# JL00001_DPY27, RRID:AB_2616039
GSM2339610	N2	mixed embryo	DPY-27	JL00001	Rabbit polyclonal	1-409 aa	GSM2339663	11982884	10104944	84.3281	Single	Covance Research Products Inc Cat# JL00001_DPY27, RRID:AB_2616039
GSM2339611	N2	mixed embryo	DPY-27	JL00001	Rabbit polyclonal	1-409 aa	GSM2339664	10064622	7655704	76.0655	Single	Covance Research Products Inc Cat# JL00001_DPY27, RRID:AB_2616039
GSM2339612	N2	mixed embryo	DPY-27	SDQ3995	Rabbit polyclonal	1370-1469 aa	GSM2339660	18668481	16484861	88.3032	Single
GSM2339613	N2	mixed embryo	H3K4me3	WAKO	Mouse monoclonal	cat# WA305-34819	GSM2339657	18406714	12162701	66.0775	Single	Wako Chemicals Cat# 305-34819, RRID:AB_2616537
GSM2339614	N2	mixed embryo	H3K4me3	WAKO	Mouse monoclonal	cat# WA305-34819	GSM2339665	14827846	4986728	33.6308	Single	Wako Chemicals Cat# 305-34819, RRID:AB_2616537
GSM2339615	N2	mixed embryo	H3K4me3	WAKO	Mouse monoclonal	cat# WA305-34819	GSM2339660	7769658	6412414	82.5315	Single	Wako Chemicals Cat# 305-34819, RRID:AB_2616537
GSM2339616	N2	mixed embryo	H3	Abcam	Rabbit polyclonal	ab1791	GSM2339659	14221404	11614144	81.6666	Single	Abcam Cat# ab1791, RRID:AB_302613
GSM2339617	N2	mixed embryo	H3	Abcam	Rabbit polyclonal	ab1791	GSM2339660	9142363	8265745	90.4115	Single	Abcam Cat# ab1791, RRID:AB_302613
GSM2339618	TY1072	mixed embryo	H3	Abcam	Rabbit polyclonal	ab1791	GSM2339643	18247478	16476605	90.2952	Single	Abcam Cat# ab1791, RRID:AB_302613
GSM2339619	TY1072	mixed embryo	H3	Abcam	Rabbit polyclonal	ab1791	GSM2339644	7312239	6647533	90.9097	Single	Abcam Cat# ab1791, RRID:AB_302613
GSM2339620	TY2205	mixed embryo	SDC-2	SDQ3146	Rabbit polyclonal	1749-1848 aa	GSM2339645	17467837	15199231	87.0127	Single	Novus Cat# 43060002, RRID:AB_10708831
GSM2339621	TY2205	mixed embryo	SDC-2	SDQ3146	Rabbit polyclonal	1749-1848 aa	GSM2339646	33038431	19167770	58.0166	Single	Novus Cat# 43060002, RRID:AB_10708831
GSM2339622	TY1072	mixed embryo	SDC-2	SDQ3146	Rabbit polyclonal	1749-1848 aa	GSM2339643	11043257	8743563	79.1756	Single	Novus Cat# 43060002, RRID:AB_10708831
GSM2339623	TY1072	mixed embryo	SDC-2	JL00005	Rabbit polyclonal	1-455 aa	GSM2339643	14851943	8565364	57.6717	Single
GSM2339624	TY1072	mixed embryo	SDC-2	SDQ3146	Rabbit polyclonal	1749-1848 aa	GSM2339647	9681803	6552827	67.6819	Single	Novus Cat# 43060002, RRID:AB_10708831
GSM2339625	ERC38	mixed embryo	DPY-27	JL00001	Rabbit polyclonal	1-409 aa	GSM2339648	19257180	5527598	28.7041	Single	Covance Research Products Inc Cat# JL00001_DPY27, RRID:AB_2616039
GSM2339626	ERC38	mixed embryo	DPY-27	JL00001	Rabbit polyclonal	1-409 aa	GSM2339649	19204008	5704978	29.7072	Single	Covance Research Products Inc Cat# JL00001_DPY27, RRID:AB_2616039
GSM2339627	ERC38	mixed embryo	DPY-27	JL00001	Rabbit polyclonal	1-409 aa	GSM2339650	18386343	6180100	33.6124	Single	Covance Research Products Inc Cat# JL00001_DPY27, RRID:AB_2616039
GSM2339628	ERC38	mixed embryo	SDC-3	JL00002	Rabbit polyclonal	1067–1340 aa	GSM2339648	14706632	12150718	82.6207	Single	Covance Research Products Inc Cat# JL00002_SDC3, RRID:AB_2616038
GSM2339629	ERC38	mixed embryo	SDC-3	JL00002	Rabbit polyclonal	1067–1340 aa	GSM2339648	20627992	3638579	17.639	Single	Covance Research Products Inc Cat# JL00002_SDC3, RRID:AB_2616038
GSM2339630	ERC38	mixed embryo	SDC-3	JL00002	Rabbit polyclonal	1067–1340 aa	GSM2339649	18646407	6744251	36.1692	Single	Covance Research Products Inc Cat# JL00002_SDC3, RRID:AB_2616038
GSM2339631	ERC38	mixed embryo	SDC-3	JL00002	Rabbit polyclonal	1067–1340 aa	GSM2339650	11973503	5127688	42.8253	Single	Covance Research Products Inc Cat# JL00002_SDC3, RRID:AB_2616038
GSM2339632	ERC54	mixed embryo	DPY-27	JL00001	Rabbit polyclonal	1-409 aa	GSM2339651	20205412	16157875	79.9681	Single	Covance Research Products Inc Cat# JL00001_DPY27, RRID:AB_2616039
GSM2339633	ERC54	mixed embryo	DPY-27	JL00001	Rabbit polyclonal	1-409 aa	GSM2339652	6284733	2430848	38.6786	Single	Covance Research Products Inc Cat# JL00001_DPY27, RRID:AB_2616039
GSM2339634	ERC64	mixed embryo	DPY-27	JL00001	Rabbit polyclonal	1-409 aa	GSM2339653	10397250	8293984	79.7709	Single	Covance Research Products Inc Cat# JL00001_DPY27, RRID:AB_2616039
GSM2339635	ERC64	mixed embryo	DPY-27	JL00001	Rabbit polyclonal	1-409 aa	GSM2339653	10153262	7721501	76.0495	Single	Covance Research Products Inc Cat# JL00001_DPY27, RRID:AB_2616039
GSM2339636	ERC64	mixed embryo	DPY-27	JL00001	Rabbit polyclonal	1-409 aa	GSM2339653	6864509	5732166	83.5044	Single	Covance Research Products Inc Cat# JL00001_DPY27, RRID:AB_2616039
GSM2339637	ERC51	mixed embryo	DPY-27	JL00001	Rabbit polyclonal	1-409 aa	GSM2339654	13966004	11288762	80.8303	Single	Covance Research Products Inc Cat# JL00001_DPY27, RRID:AB_2616039
GSM2339638	ERC51	mixed embryo	DPY-27	JL00001	Rabbit polyclonal	1-409 aa	GSM2339655	15404718	13115446	85.1392	Single	Covance Research Products Inc Cat# JL00001_DPY27, RRID:AB_2616039
GSM2339639	ERC51	mixed embryo	DPY-27	JL00001	Rabbit polyclonal	1-409 aa	GSM2339656	7805545	5828425	74.6703	Single	Covance Research Products Inc Cat# JL00001_DPY27, RRID:AB_2616039
GSM2339640	N2	mixed embryo	input	NA	NA	NA	NA	9973734	8705246	87.2817	Single
GSM2339641	N2	mixed embryo	input	NA	NA	NA	NA	5810239	5356659	92.1934	Single
GSM2339642	N2	mixed embryo	input	NA	NA	NA	NA	11556092	10549785	91.292	Single
GSM2339643	TY1072	mixed embryo	input	NA	NA	NA	NA	15226514	14029287	92.1372	Single
GSM2339644	TY1072	mixed embryo	input	NA	NA	NA	NA	8168650	7493656	91.7368	Single
GSM2339645	TY2205	mixed embryo	input	NA	NA	NA	NA	28110258	25444331	90.5162	Single
GSM2339646	TY2205	mixed embryo	input	NA	NA	NA	NA	8579542	7788527	90.7802	Single
GSM2339647	TY1072	mixed embryo	input	NA	NA	NA	NA	8478430	7774051	91.6921	Single
GSM2339648	ERC38	mixed embryo	input	NA	NA	NA	NA	19656452	17923539	91.184	Single
GSM2339649	ERC38	mixed embryo	input	NA	NA	NA	NA	11200258	6154383	54.9486	Single
GSM2339650	ERC38	mixed embryo	input	NA	NA	NA	NA	10896785	3277477	30.0775	Single
GSM2339651	ERC54	mixed embryo	input	NA	NA	NA	NA	16861980	15353907	91.0564	Single
GSM2339652	ERC54	mixed embryo	input	NA	NA	NA	NA	16370602	14977440	91.4899	Single
GSM2339653	ERC64	mixed embryo	input	NA	NA	NA	NA	10195286	9300057	91.2192	Single
GSM2339654	ERC51	mixed embryo	input	NA	NA	NA	NA	9276705	8451296	91.1023	Single
GSM2339655	ERC51	mixed embryo	input	NA	NA	NA	NA	11927191	10867471	91.1151	Single
GSM2339656	ERC51	mixed embryo	input	NA	NA	NA	NA	13551305	12252243	90.4137	Single
GSM2339657	N2	mixed embryo	input	NA	NA	NA	NA	18161986	15805461	87.025	Single
GSM2339658	N2	mixed embryo	input	NA	NA	NA	NA	18854814	16596529	88.0228	Single
GSM2339659	N2	mixed embryo	input	NA	NA	NA	NA	6722011	5943920	88.4247	Single
GSM2339660	N2	mixed embryo	input	NA	NA	NA	NA	16440500	14950947	90.9397	Single
GSM2339661	N2	mixed embryo	input	NA	NA	NA	NA	10075319	7736412	76.7858	Single
GSM2339662	N2	mixed embryo	input	NA	NA	NA	NA	13338445	12100550	90.7193	Single
GSM2339663	N2	mixed embryo	input	NA	NA	NA	NA	11412023	10283801	90.1137	Single
GSM2339664	N2	mixed embryo	input	NA	NA	NA	NA	16311814	13630030	83.5593	Single
GSM2339665	N2	mixed embryo	input	NA	NA	NA	NA	20952107	18328075	87.476	Single
DNA-seq
GEO #	Strain	Stage	Total Reads	Paired/Single
GSM2339666	ERC08	mixed	30639290	Paired
GSM2339667	ERC08	mixed	6365940	Paired
GSM2339668	ERC09	mixed	15605330	Paired
GSM2339669	N2	mixed	40797284	Paired
mRNA-seq
GEO #	Strain	Stage	Total Reads	Mapped Reads	Percent Mapped	Paired/Single
GSM2339670	ERC38	mixed embryo	16705876	3240201	19.3956	single
GSM2339671	ERC38	mixed embryo	13846386	4615104	33.3307	single
GSM2339672	N2	mixed embryo	13069566	11221431	85.8592	single
GSM2339673	N2	mixed embryo	10788240	9571605	88.7226	single
GSM2339674	N2	mixed embryo	8718731	7793068	89.3831	single
GSM2339675	N2	mixed embryo	25854937	23572367	91.1716	single
