# Supplementary material for: Cooperation between a hierarchical set of recruitment sites targets the X chromosome for dosage compensation
Source: eLife. 2017 May 31;6:e23645. doi: 10.7554/eLife.23645 (PMC5451215; doi:10.7554/eLife.23645)
Supplement: Supplementary file 1. — The names and the genotypes of each strain are given in the sheet ‘strains’. Sequences for the sgRNAs and the primers used to generate the homology-mediated repair oligos are listed in the sheet ‘primers.’ Deletion and insertion coordinates as well as the inserted sequence are also indicated. (B) Data summary. The GEO accession numbers, total and mapped read counts, and antibody information are provided for the ChIP, RNA, and DNA-seq data. (C) qChIP primers. Primer sequences used for the qChIP experiments are provided. (D) Recruitment site information. The coordinates of the 64 DCC recruitment sites, the motifs contained within, and the recruitment strength category of each site are provided. (E) Motifs across the genome. Motif sequence and coordinates for all 12 bp motifs identified across the genome are provided. Supplementary file 1F: Annotation information. The annotation sources that are used in this manuscript. DOI: http://dx.doi.org/10.7554/eLife.23645.022 [file elife-23645-supp1.zip › Tables/SupplementaryFile1C.xlsx]

## Sheet: Sheet1
Primer Sequence for qChIP analysis:
Target	Forward Sequence	Reverse Sequence	Product Size (bp)
Autosomal Negative Control - 1	AGTTTGCAATCGGTGTGTCG	GTCGAGCACTTGTGAGGAAG	126
Autosomal Negative Control - 2	TGCTGACCTTGAACCACAAA	CAACAGCCACACCTAACCAA	287
rex-1	TGCACCTCTATGCTTTGCAC	CTACGTCAATTGCTTGTACGC	499
rex-8	AAAACATCCGAAAATCATTTCTTC	TTTTCAGTTACAGAACAACATTCTCT	509
ectopic rex-1	CATGGGAAGCTTCGTGGAT	TCGAAACAAACACTGATCTTACTTG	500
ectopic rex-1 inserted on chrX	GGCTTGTTGATGCAGGGTAT	CGTTACTTCCTCCCCTTCCT	237
ectopic chrV motifs inserted on chrX	CATTTTGACTGAACTGGAGAACA	GGAGTCAAGTCCCTACGCG	472
ectopic rex-8 inserted to the left of chrII MosSci	TTCGTTTCCTGGTGGTTTTT	TTTTCAGTTACAGAACAACATTCTCT	462
ectopic rex-8 inserted to the right of chrII MosSci	CTGGGTATCAAGAGCACACAA	TTTTCAGTTACAGAACAACATTCTCT	423
