# Supplementary material for: Cooperation between a hierarchical set of recruitment sites targets the X chromosome for dosage compensation
Source: eLife. 2017 May 31;6:e23645. doi: 10.7554/eLife.23645 (PMC5451215; doi:10.7554/eLife.23645)
Supplement: Supplementary file 1. — The names and the genotypes of each strain are given in the sheet ‘strains’. Sequences for the sgRNAs and the primers used to generate the homology-mediated repair oligos are listed in the sheet ‘primers.’ Deletion and insertion coordinates as well as the inserted sequence are also indicated. (B) Data summary. The GEO accession numbers, total and mapped read counts, and antibody information are provided for the ChIP, RNA, and DNA-seq data. (C) qChIP primers. Primer sequences used for the qChIP experiments are provided. (D) Recruitment site information. The coordinates of the 64 DCC recruitment sites, the motifs contained within, and the recruitment strength category of each site are provided. (E) Motifs across the genome. Motif sequence and coordinates for all 12 bp motifs identified across the genome are provided. Supplementary file 1F: Annotation information. The annotation sources that are used in this manuscript. DOI: http://dx.doi.org/10.7554/eLife.23645.022 [file elife-23645-supp1.zip › Tables/SupplementaryFile1D.xls]

## Sheet: SupplementalTable5_RecruitmentS
Rank	Chromosome	Start	End	SDC-2 Peak	DPY-27 Peak	Previous Name	Number of Motifs	Motif Scores	k-means cluster	strength category
1	CHROMOSOME_X	11093935	11094336	MACS_peak_959.1	MACS_peak_1926.5	rex-8	3	10*9.5*8.25	1	strong
2	CHROMOSOME_X	4209060	4209461	MACS_peak_792.2	MACS_peak_776.2	rex-23	2	10*9.5	1	strong
3	CHROMOSOME_X	13700596	13700997	MACS_peak_1039	MACS_peak_2360.3	rex-43	0	NA	1	strong
4	CHROMOSOME_X	6296315	6296716	MACS_peak_857.2	MACS_peak_1146.5	rex-33	3	7.25*7.25*10	1	strong
5	CHROMOSOME_X	806476	806877	MACS_peak_690.2	MACS_peak_142.2	rex-40	3	7.25*9.25*8.75	1	strong
6	CHROMOSOME_X	2996890	2997291	MACS_peak_770	MACS_peak_560.2	rex-32	3	9.5*10*10	1	strong
7	CHROMOSOME_X	5429305	5429706	MACS_peak_829	MACS_peak_986.3	rex-34	2	7.5*8.5	1	strong
8	CHROMOSOME_X	14525613	14526014	MACS_peak_1069	MACS_peak_2509.6	Prex-28	2	10*9.5	1	strong
9	CHROMOSOME_X	11937263	11937664	MACS_peak_982.2	MACS_peak_2066.5	rex-16	1	8.25	1	strong
10	CHROMOSOME_X	16681821	16682222	MACS_peak_1132	MACS_peak_2921.1	rex-35	2	7.25*10	1	strong
11	CHROMOSOME_X	8036178	8036579	MACS_peak_891.1	MACS_peak_1428.8	rex-14	2	10*10	1	strong
12	CHROMOSOME_X	17544270	17544671	MACS_peak_1156.1	MACS_peak_3062.2	rex-41	2	8.25*5.25	1	strong
13	CHROMOSOME_X	9465602	9466003	MACS_peak_923.1	MACS_peak_1648.2	rex-47	1	6.75	1	strong
14	CHROMOSOME_X	1626915	1627316	MACS_peak_734	MACS_peak_302	Prex-7	3	6.25*9.5*5.25	1	strong
15	CHROMOSOME_X	16056339	16056740	MACS_peak_1113	MACS_peak_2789.5	Prex-30	0	NA	1	strong
16	CHROMOSOME_X	1344804	1345205	MACS_peak_723	MACS_peak_256.2	rex-45	1	7.25	1	strong
17	CHROMOSOME_X	12362906	12363307	MACS_peak_994	MACS_peak_2135.1	rex-6	1	5.75	1	strong
18	CHROMOSOME_X	1909369	1909770	MACS_peak_740.2	MACS_peak_343.3	rex-2	0	NA	2	intermediate
19	CHROMOSOME_X	7181565	7181966	MACS_peak_868	MACS_peak_1291.2	rex-24	1	6.25	2	intermediate
20	CHROMOSOME_X	17545444	17545845	MACS_peak_1156.2	MACS_peak_3062.3	NA	2	5.25*8.25	2	intermediate
21	CHROMOSOME_X	17181178	17181579	MACS_peak_1145	MACS_peak_3000	rex-42	1	7.75	2	intermediate
22	CHROMOSOME_X	13514312	13514713	MACS_peak_1027.2	MACS_peak_2324.2	Prex-22	1	10	2	intermediate
23	CHROMOSOME_X	4395419	4395820	MACS_peak_797	MACS_peak_808.2	rex-1	1	6.5	2	intermediate
24	CHROMOSOME_X	16205731	16206132	MACS_peak_1119	MACS_peak_2822.3	Prex-31	0	NA	2	intermediate
25	CHROMOSOME_X	1322970	1323371	MACS_peak_721	MACS_peak_252	rex-44	0	NA	2	intermediate
26	CHROMOSOME_X	409988	410389	MACS_peak_680	MACS_peak_76	Prex-1	0	NA	2	intermediate
27	CHROMOSOME_X	1389368	1389769	MACS_peak_726.4	MACS_peak_262.4	Prex-6	0	NA	2	intermediate
28	CHROMOSOME_X	14813290	14813691	MACS_peak_1076	MACS_peak_2563.2	rex-39	0	NA	2	intermediate
29	CHROMOSOME_X	1888396	1888797	MACS_peak_739	MACS_peak_340	rex-21	0	NA	2	intermediate
30	CHROMOSOME_X	15736382	15736783	MACS_peak_1103	MACS_peak_2741.3	rex-46	2	7.75*5.25	2	intermediate
31	CHROMOSOME_X	16209616	16210017	MACS_peak_1120	MACS_peak_2822.5	NA	0	NA	2	intermediate
32	CHROMOSOME_X	11924078	11924479	MACS_peak_981	MACS_peak_2065.1	rex-7	0	NA	2	intermediate
33	CHROMOSOME_X	11898995	11899396	MACS_peak_979	MACS_peak_2061	rex-36	2	7*8	2	intermediate
34	CHROMOSOME_X	1858579	1858980	MACS_peak_737.2	MACS_peak_335.4	NA	0	NA	3	weak
35	CHROMOSOME_X	10667802	10668203	MACS_peak_952	MACS_peak_1857.2	rex-28	1	8	3	weak
36	CHROMOSOME_X	2364702	2365103	MACS_peak_753	MACS_peak_427.2	NA	1	7.75	3	weak
37	CHROMOSOME_X	1379471	1379872	MACS_peak_725	MACS_peak_260	rex-18	0	NA	3	weak
38	CHROMOSOME_X	1437084	1437485	MACS_peak_727.1	MACS_peak_272.2	NA	1	8.75	3	weak
39	CHROMOSOME_X	11095380	11095781	MACS_peak_959.2	MACS_peak_1926.6	NA	0	NA	3	weak
40	CHROMOSOME_X	4208516	4208917	MACS_peak_792.1	MACS_peak_776.2	NA	2	8.75*6.5	3	weak
41	CHROMOSOME_X	13442367	13442768	MACS_peak_1025	MACS_peak_2309	NA	0	NA	3	weak
42	CHROMOSOME_X	12730000	12730401	MACS_peak_1006	MACS_peak_2195	rex-31	2	9.5*7.25	3	weak
43	CHROMOSOME_X	16327193	16327594	MACS_peak_1122	MACS_peak_2844	NA	1	8.75	3	weak
44	CHROMOSOME_X	16202218	16202619	MACS_peak_1118	MACS_peak_2822.1	NA	1	7.5	3	weak
45	CHROMOSOME_X	1908787	1909188	MACS_peak_740.1	MACS_peak_343.2	NA	0	NA	3	weak
46	CHROMOSOME_X	785349	785750	MACS_peak_688	MACS_peak_139.1	NA	0	NA	3	weak
47	CHROMOSOME_X	9467549	9467950	MACS_peak_923.2	MACS_peak_1648.4	NA	0	NA	3	weak
48	CHROMOSOME_X	13435041	13435442	MACS_peak_1024	MACS_peak_2308	NA	0	NA	3	weak
49	CHROMOSOME_X	15741776	15742177	MACS_peak_1104	MACS_peak_2742	NA	0	NA	3	weak
50	CHROMOSOME_X	11934867	11935268	MACS_peak_982.1	MACS_peak_2066.2	NA	0	NA	3	weak
51	CHROMOSOME_X	1338889	1339290	MACS_peak_722	MACS_peak_255.1	NA	1	8	3	weak
52	CHROMOSOME_X	13665321	13665722	MACS_peak_1033	MACS_peak_2356	NA	0	NA	3	weak
53	CHROMOSOME_X	13604836	13605237	MACS_peak_1031	MACS_peak_2341	NA	0	NA	3	weak
54	CHROMOSOME_X	1386915	1387316	MACS_peak_726.3	MACS_peak_262.3	NA	0	NA	3	weak
55	CHROMOSOME_X	10756106	10756507	MACS_peak_954	MACS_peak_1873	rex-29	1	7.25	3	weak
56	CHROMOSOME_X	1880680	1881081	MACS_peak_738	MACS_peak_339	NA	0	NA	3	weak
57	CHROMOSOME_X	8048595	8048996	MACS_peak_892	MACS_peak_1430.1	rex-17	1	8.25	3	weak
58	CHROMOSOME_X	8404208	8404609	MACS_peak_904	MACS_peak_1487	rex-25	0	NA	3	weak
59	CHROMOSOME_X	1438901	1439302	MACS_peak_727.2	MACS_peak_272.3	NA	0	NA	3	weak
60	CHROMOSOME_X	2613032	2613433	MACS_peak_761	MACS_peak_481	NA	0	NA	3	weak
61	CHROMOSOME_X	1492175	1492576	MACS_peak_730	MACS_peak_279	rex-19	2	8*6.75	3	weak
62	CHROMOSOME_X	489661	490062	MACS_peak_681	MACS_peak_91	NA	1	7.75	3	weak
63	CHROMOSOME_X	16695099	16695500	MACS_peak_1133	MACS_peak_2924	NA	0	NA	3	weak
64	CHROMOSOME_X	10353798	10354199	MACS_peak_942	MACS_peak_1807	rex-26	1	8.75	3	weak
