# Supplementary material for: Cooperation between a hierarchical set of recruitment sites targets the X chromosome for dosage compensation
Source: eLife. 2017 May 31;6:e23645. doi: 10.7554/eLife.23645 (PMC5451215; doi:10.7554/eLife.23645)
Supplement: Supplementary file 1. — The names and the genotypes of each strain are given in the sheet ‘strains’. Sequences for the sgRNAs and the primers used to generate the homology-mediated repair oligos are listed in the sheet ‘primers.’ Deletion and insertion coordinates as well as the inserted sequence are also indicated. (B) Data summary. The GEO accession numbers, total and mapped read counts, and antibody information are provided for the ChIP, RNA, and DNA-seq data. (C) qChIP primers. Primer sequences used for the qChIP experiments are provided. (D) Recruitment site information. The coordinates of the 64 DCC recruitment sites, the motifs contained within, and the recruitment strength category of each site are provided. (E) Motifs across the genome. Motif sequence and coordinates for all 12 bp motifs identified across the genome are provided. Supplementary file 1F: Annotation information. The annotation sources that are used in this manuscript. DOI: http://dx.doi.org/10.7554/eLife.23645.022 [file elife-23645-supp1.zip › Tables/SupplementaryFile1E.xlsx]

## Sheet: SupplementalTable5_Motif_locati
Chromosome	Start	End	Score	Strand
CHROMOSOME_I	1624	1635	3.5	-
CHROMOSOME_I	1930	1941	0	-
CHROMOSOME_I	2744	2755	5.75	-
CHROMOSOME_I	2996	3007	0.25	+
CHROMOSOME_I	3769	3780	0.75	+
CHROMOSOME_I	3866	3877	2.25	+
CHROMOSOME_I	3928	3939	0.25	+
CHROMOSOME_I	4662	4673	1.25	-
CHROMOSOME_I	5068	5079	2.25	-
CHROMOSOME_I	5259	5270	1.25	-
CHROMOSOME_I	6354	6365	4	+
CHROMOSOME_I	8646	8657	1	+
CHROMOSOME_I	8853	8864	1.25	+
CHROMOSOME_I	8922	8933	0.25	+
CHROMOSOME_I	9244	9255	3	+
CHROMOSOME_I	9449	9460	3	-
CHROMOSOME_I	9838	9849	1.5	-
CHROMOSOME_I	10468	10479	2	+
CHROMOSOME_I	10469	10480	0.75	-
CHROMOSOME_I	11164	11175	0	-
CHROMOSOME_I	11225	11236	0	-
CHROMOSOME_I	11411	11422	1.25	-
CHROMOSOME_I	11456	11467	1.25	+
CHROMOSOME_I	11485	11496	0.5	-
CHROMOSOME_I	11516	11527	0.75	-
CHROMOSOME_I	12481	12492	0.75	-
CHROMOSOME_I	13086	13097	0	+
CHROMOSOME_I	13111	13122	2.75	-
CHROMOSOME_I	13131	13142	0.25	+
CHROMOSOME_I	13425	13436	2	+
CHROMOSOME_I	13448	13459	0.25	-
CHROMOSOME_I	13620	13631	0.75	+
CHROMOSOME_I	13977	13988	0.75	-
CHROMOSOME_I	14628	14639	0	+
CHROMOSOME_I	15022	15033	1.5	+
CHROMOSOME_I	15042	15053	1	+
CHROMOSOME_I	15422	15433	2.25	-
CHROMOSOME_I	15688	15699	0.25	+
CHROMOSOME_I	15718	15729	1.25	-
CHROMOSOME_I	16535	16546	1.25	+
CHROMOSOME_I	17025	17036	1.75	+
CHROMOSOME_I	17046	17057	1.5	+
CHROMOSOME_I	17214	17225	1.5	+
CHROMOSOME_I	17235	17246	0.5	+
CHROMOSOME_I	17934	17945	1	-
CHROMOSOME_I	19979	19990	1.5	+
CHROMOSOME_I	20096	20107	0.25	+
CHROMOSOME_I	21489	21500	0.25	+
CHROMOSOME_I	21536	21547	0.5	-
CHROMOSOME_I	21606	21617	1.5	+
CHROMOSOME_I	21741	21752	1.25	-
CHROMOSOME_I	21820	21831	2.5	+
CHROMOSOME_I	21909	21920	2	-
CHROMOSOME_I	21950	21961	1.25	-
CHROMOSOME_I	21961	21972	1.5	-
CHROMOSOME_I	22595	22606	2.25	-
CHROMOSOME_I	22728	22739	2	-
CHROMOSOME_I	22950	22961	0.25	-
CHROMOSOME_I	22986	22997	0.25	-
CHROMOSOME_I	23464	23475	2.5	-
CHROMOSOME_I	23594	23605	2.5	+
CHROMOSOME_I	24455	24466	0	+
CHROMOSOME_I	24550	24561	1.75	-
CHROMOSOME_I	25538	25549	0	+
CHROMOSOME_I	25660	25671	1.25	+
CHROMOSOME_I	25900	25911	3	-
CHROMOSOME_I	26485	26496	0.25	-
CHROMOSOME_I	27123	27134	1.75	+
CHROMOSOME_I	27808	27819	1	-
CHROMOSOME_I	30478	30489	0.25	-
CHROMOSOME_I	30583	30594	0.25	-
CHROMOSOME_I	30627	30638	1.5	+
CHROMOSOME_I	30770	30781	0.5	+
CHROMOSOME_I	30894	30905	1.25	+
CHROMOSOME_I	31034	31045	2	-
CHROMOSOME_I	32095	32106	1	+
CHROMOSOME_I	32100	32111	1.25	+
CHROMOSOME_I	32703	32714	3	+
CHROMOSOME_I	33359	33370	2.75	-
CHROMOSOME_I	33461	33472	1.5	+
CHROMOSOME_I	33499	33510	1.5	-
CHROMOSOME_I	33737	33748	0.75	-
CHROMOSOME_I	34242	34253	1	-
CHROMOSOME_I	34798	34809	0.5	+
CHROMOSOME_I	35513	35524	0.75	+
CHROMOSOME_I	35731	35742	3	+
CHROMOSOME_I	38489	38500	1.25	-
CHROMOSOME_I	38917	38928	1.75	+
CHROMOSOME_I	39921	39932	1.25	+
CHROMOSOME_I	40403	40414	3	+
CHROMOSOME_I	40995	41006	0.5	+
CHROMOSOME_I	41243	41254	0	-
CHROMOSOME_I	41328	41339	0	+
CHROMOSOME_I	41464	41475	5.5	+
CHROMOSOME_I	42502	42513	5.25	-
CHROMOSOME_I	43033	43044	1.5	+
CHROMOSOME_I	43288	43299	0.5	+
CHROMOSOME_I	44297	44308	1.5	-
CHROMOSOME_I	45256	45267	0.75	+
CHROMOSOME_I	45292	45303	3.5	+
CHROMOSOME_I	45902	45913	0.75	+
CHROMOSOME_I	46965	46976	0.75	+
CHROMOSOME_I	46984	46995	0.5	-
CHROMOSOME_I	47132	47143	5.5	-
CHROMOSOME_I	47150	47161	1.75	+
CHROMOSOME_I	47246	47257	0.75	-
CHROMOSOME_I	47489	47500	1.25	+
CHROMOSOME_I	47739	47750	1.25	+
CHROMOSOME_I	48194	48205	1.25	-
CHROMOSOME_I	48916	48927	1.5	-
CHROMOSOME_I	48992	49003	3	-
CHROMOSOME_I	49405	49416	0.25	-
CHROMOSOME_I	49671	49682	0.5	-
CHROMOSOME_I	49711	49722	1.25	-
CHROMOSOME_I	50055	50066	0.25	+
CHROMOSOME_I	50415	50426	0.75	+
CHROMOSOME_I	50864	50875	1	+
CHROMOSOME_I	51487	51498	2.75	+
CHROMOSOME_I	52168	52179	2.75	-
CHROMOSOME_I	52493	52504	1	+
CHROMOSOME_I	53600	53611	0	+
CHROMOSOME_I	53941	53952	3	+
CHROMOSOME_I	54066	54077	1	+
CHROMOSOME_I	54684	54695	0.25	+
CHROMOSOME_I	55173	55184	0	+
CHROMOSOME_I	56707	56718	1.5	+
CHROMOSOME_I	57149	57160	0.25	-
CHROMOSOME_I	57220	57231	1.75	+
CHROMOSOME_I	57967	57978	0	+
CHROMOSOME_I	58428	58439	0	+
CHROMOSOME_I	58501	58512	1.25	-
CHROMOSOME_I	58531	58542	0	+
CHROMOSOME_I	58801	58812	0.25	+
CHROMOSOME_I	59082	59093	2.5	+
CHROMOSOME_I	59449	59460	0.5	-
CHROMOSOME_I	59485	59496	0.5	-
CHROMOSOME_I	59607	59618	0.25	-
CHROMOSOME_I	60021	60032	2.5	+
CHROMOSOME_I	60380	60391	1	+
CHROMOSOME_I	60867	60878	0.25	-
CHROMOSOME_I	61137	61148	0	-
CHROMOSOME_I	61167	61178	1.25	+
CHROMOSOME_I	61240	61251	0	-
CHROMOSOME_I	61873	61884	1	+
CHROMOSOME_I	62672	62683	2	-
CHROMOSOME_I	62945	62956	1.75	+
CHROMOSOME_I	63077	63088	2.75	-
CHROMOSOME_I	63795	63806	0.5	-
CHROMOSOME_I	64375	64386	0.75	-
CHROMOSOME_I	65185	65196	0.5	+
CHROMOSOME_I	65253	65264	1	-
CHROMOSOME_I	65257	65268	0.75	+
CHROMOSOME_I	65487	65498	1	-
CHROMOSOME_I	66093	66104	3.5	+
CHROMOSOME_I	66181	66192	0.25	-
CHROMOSOME_I	66510	66521	0.75	-
CHROMOSOME_I	66610	66621	1.75	-
CHROMOSOME_I	67143	67154	0.5	-
CHROMOSOME_I	67293	67304	2.25	+
CHROMOSOME_I	67693	67704	1.25	+
CHROMOSOME_I	67756	67767	0.5	+
CHROMOSOME_I	67824	67835	1	-
CHROMOSOME_I	67828	67839	0.75	+
CHROMOSOME_I	67927	67938	0.25	-
CHROMOSOME_I	68069	68080	1	-
CHROMOSOME_I	68143	68154	1	+
CHROMOSOME_I	68976	68987	0.25	-
CHROMOSOME_I	69181	69192	4.25	-
CHROMOSOME_I	69582	69593	0.5	-
CHROMOSOME_I	69977	69988	4	-
CHROMOSOME_I	70005	70016	1.5	-
CHROMOSOME_I	70076	70087	1.75	-
CHROMOSOME_I	70933	70944	1	+
CHROMOSOME_I	70962	70973	0.5	-
CHROMOSOME_I	71248	71259	0	-
CHROMOSOME_I	71529	71540	0.5	-
CHROMOSOME_I	71841	71852	0.25	-
CHROMOSOME_I	72307	72318	0.5	-
CHROMOSOME_I	72417	72428	2.25	+
CHROMOSOME_I	72572	72583	3.25	+
CHROMOSOME_I	72754	72765	0.5	+
CHROMOSOME_I	73234	73245	1.5	-
CHROMOSOME_I	73246	73257	0.25	+
CHROMOSOME_I	73657	73668	1.5	+
CHROMOSOME_I	74425	74436	1.5	-
CHROMOSOME_I	74638	74649	0.75	+
CHROMOSOME_I	74679	74690	0.25	-
CHROMOSOME_I	75183	75194	1.5	+
CHROMOSOME_I	75363	75374	0.25	+
CHROMOSOME_I	76030	76041	0.25	+
CHROMOSOME_I	76954	76965	1.5	+
CHROMOSOME_I	77913	77924	0.5	+
CHROMOSOME_I	78257	78268	1.25	-
CHROMOSOME_I	78672	78683	0.75	-
CHROMOSOME_I	78697	78708	1.25	-
CHROMOSOME_I	78713	78724	3.5	-
CHROMOSOME_I	79337	79348	4.5	+
CHROMOSOME_I	79348	79359	1	+
CHROMOSOME_I	79881	79892	1.75	+
CHROMOSOME_I	80537	80548	1	+
CHROMOSOME_I	80563	80574	5.25	-
CHROMOSOME_I	80903	80914	1	-
CHROMOSOME_I	80982	80993	0.75	-
CHROMOSOME_I	82072	82083	1.25	+
CHROMOSOME_I	82260	82271	1.25	+
CHROMOSOME_I	82590	82601	0.25	-
CHROMOSOME_I	82667	82678	1	+
CHROMOSOME_I	83903	83914	0	+
CHROMOSOME_I	83904	83915	3	-
CHROMOSOME_I	84212	84223	0.25	+
CHROMOSOME_I	84303	84314	1	+
CHROMOSOME_I	84491	84502	0.5	+
CHROMOSOME_I	84630	84641	0.75	-
CHROMOSOME_I	84718	84729	0.5	-
CHROMOSOME_I	84735	84746	1.75	+
CHROMOSOME_I	85103	85114	2.25	-
CHROMOSOME_I	86364	86375	2.75	+
CHROMOSOME_I	86489	86500	0.25	+
CHROMOSOME_I	86728	86739	0.25	-
CHROMOSOME_I	87066	87077	0.5	-
CHROMOSOME_I	87247	87258	0.5	-
CHROMOSOME_I	88327	88338	1	-
CHROMOSOME_I	88351	88362	1.5	-
CHROMOSOME_I	88373	88384	0	-
CHROMOSOME_I	88580	88591	0.75	-
CHROMOSOME_I	89108	89119	1	+
CHROMOSOME_I	90420	90431	1.75	-
CHROMOSOME_I	90760	90771	1.75	-
CHROMOSOME_I	91019	91030	0.75	+
CHROMOSOME_I	92479	92490	1.25	-
CHROMOSOME_I	92528	92539	1	+
CHROMOSOME_I	92715	92726	0.5	+
CHROMOSOME_I	92790	92801	1.5	-
CHROMOSOME_I	92983	92994	3.75	-
CHROMOSOME_I	93284	93295	0.75	+
CHROMOSOME_I	93468	93479	0	-
CHROMOSOME_I	93747	93758	0.25	-
CHROMOSOME_I	94934	94945	1	+
CHROMOSOME_I	95133	95144	0.75	+
CHROMOSOME_I	96125	96136	3.5	+
CHROMOSOME_I	96155	96166	2	-
CHROMOSOME_I	96184	96195	1	-
CHROMOSOME_I	96787	96798	0.25	+
CHROMOSOME_I	96933	96944	0.25	+
CHROMOSOME_I	97395	97406	2.5	+
CHROMOSOME_I	97931	97942	1.75	-
CHROMOSOME_I	97997	98008	0.5	+
CHROMOSOME_I	98393	98404	1.25	-
CHROMOSOME_I	98815	98826	1	+
CHROMOSOME_I	98912	98923	1	+
CHROMOSOME_I	99743	99754	2.25	+
CHROMOSOME_I	100410	100421	3.25	-
CHROMOSOME_I	101700	101711	0.25	-
CHROMOSOME_I	102563	102574	0.75	+
CHROMOSOME_I	102675	102686	5.5	-
CHROMOSOME_I	102684	102695	0	-
CHROMOSOME_I	102952	102963	0	+
CHROMOSOME_I	103064	103075	0.75	+
CHROMOSOME_I	103168	103179	0	+
CHROMOSOME_I	104612	104623	0.25	+
CHROMOSOME_I	104663	104674	1.5	+
CHROMOSOME_I	104690	104701	1.5	-
CHROMOSOME_I	104708	104719	0.5	+
CHROMOSOME_I	105178	105189	1.25	-
CHROMOSOME_I	105517	105528	1	-
CHROMOSOME_I	106324	106335	4	-
CHROMOSOME_I	106577	106588	1.5	-
CHROMOSOME_I	107496	107507	1	-
CHROMOSOME_I	107696	107707	2.25	+
CHROMOSOME_I	107867	107878	2	-
CHROMOSOME_I	107922	107933	0.5	-
CHROMOSOME_I	107958	107969	1	+
CHROMOSOME_I	108365	108376	1.25	+
CHROMOSOME_I	108575	108586	2.25	-
CHROMOSOME_I	109039	109050	0.75	+
CHROMOSOME_I	109303	109314	3.25	+
CHROMOSOME_I	109327	109338	1	-
CHROMOSOME_I	109556	109567	0.75	+
CHROMOSOME_I	110146	110157	1.25	-
CHROMOSOME_I	110239	110250	0.25	+
CHROMOSOME_I	110265	110276	1.5	+
CHROMOSOME_I	110614	110625	1	-
CHROMOSOME_I	110618	110629	0.75	+
CHROMOSOME_I	110711	110722	0.25	-
CHROMOSOME_I	110756	110767	0.5	-
CHROMOSOME_I	111612	111623	2	+
CHROMOSOME_I	112248	112259	0.25	-
CHROMOSOME_I	112585	112596	0.25	+
CHROMOSOME_I	112811	112822	1.25	-
CHROMOSOME_I	113186	113197	1	-
CHROMOSOME_I	113607	113618	0.75	+
CHROMOSOME_I	113925	113936	2	+
CHROMOSOME_I	114146	114157	1	+
CHROMOSOME_I	114247	114258	0.5	+
CHROMOSOME_I	114271	114282	1.25	+
CHROMOSOME_I	114545	114556	1	+
CHROMOSOME_I	114825	114836	0.5	+
CHROMOSOME_I	114844	114855	0.75	-
CHROMOSOME_I	115341	115352	2.75	-
CHROMOSOME_I	115630	115641	5.5	+
CHROMOSOME_I	115644	115655	0.5	-
CHROMOSOME_I	116031	116042	3	-
CHROMOSOME_I	116093	116104	1.5	+
CHROMOSOME_I	116110	116121	5	-
CHROMOSOME_I	116223	116234	1.25	-
CHROMOSOME_I	116317	116328	1.5	+
CHROMOSOME_I	116601	116612	0.75	+
CHROMOSOME_I	117370	117381	1.75	-
CHROMOSOME_I	118445	118456	2	+
CHROMOSOME_I	118554	118565	0.5	+
CHROMOSOME_I	118684	118695	1.5	-
CHROMOSOME_I	118873	118884	0.25	+
CHROMOSOME_I	119297	119308	0.75	+
CHROMOSOME_I	119736	119747	0	+
CHROMOSOME_I	120010	120021	4.5	+
CHROMOSOME_I	120098	120109	1.5	-
CHROMOSOME_I	120134	120145	1	+
CHROMOSOME_I	120147	120158	0	+
CHROMOSOME_I	120289	120300	0.75	+
CHROMOSOME_I	120323	120334	0	+
CHROMOSOME_I	120513	120524	0.75	+
CHROMOSOME_I	120579	120590	2	+
CHROMOSOME_I	120992	121003	0.5	+
CHROMOSOME_I	121390	121401	1.25	+
CHROMOSOME_I	122148	122159	0.5	+
CHROMOSOME_I	122488	122499	3.25	+
CHROMOSOME_I	124724	124735	0.5	-
CHROMOSOME_I	124818	124829	0.25	-
CHROMOSOME_I	124872	124883	0.25	+
CHROMOSOME_I	125123	125134	1	-
CHROMOSOME_I	125160	125171	1.25	+
CHROMOSOME_I	125679	125690	1.75	-
CHROMOSOME_I	126431	126442	0.75	-
CHROMOSOME_I	126685	126696	1.5	-
CHROMOSOME_I	127183	127194	0.25	-
CHROMOSOME_I	127303	127314	0.25	-
CHROMOSOME_I	127601	127612	1.5	-
CHROMOSOME_I	127620	127631	0.5	+
CHROMOSOME_I	128266	128277	2.75	-
CHROMOSOME_I	128599	128610	1.25	-
CHROMOSOME_I	128999	129010	0.25	+
CHROMOSOME_I	129147	129158	0.25	-
CHROMOSOME_I	130165	130176	1.25	+
CHROMOSOME_I	130263	130274	0.5	-
CHROMOSOME_I	130307	130318	0.5	-
CHROMOSOME_I	130482	130493	3.5	+
CHROMOSOME_I	130645	130656	6.25	+
CHROMOSOME_I	130965	130976	0.25	-
CHROMOSOME_I	131481	131492	2.25	+
CHROMOSOME_I	132132	132143	0.75	+
CHROMOSOME_I	132544	132555	0.25	+
CHROMOSOME_I	133729	133740	0.25	-
CHROMOSOME_I	134297	134308	3.25	-
CHROMOSOME_I	134316	134327	0	+
CHROMOSOME_I	134372	134383	0	-
CHROMOSOME_I	134544	134555	0.5	+
CHROMOSOME_I	134556	134567	2	+
CHROMOSOME_I	134646	134657	1.5	-
CHROMOSOME_I	135694	135705	1	+
CHROMOSOME_I	135720	135731	2.75	+
CHROMOSOME_I	135781	135792	1.75	-
CHROMOSOME_I	135883	135894	0.25	+
CHROMOSOME_I	136124	136135	0.5	-
CHROMOSOME_I	136147	136158	1.25	+
CHROMOSOME_I	136405	136416	0.25	-
CHROMOSOME_I	136601	136612	1.25	+
CHROMOSOME_I	136773	136784	2.25	-
CHROMOSOME_I	137010	137021	0.25	-
CHROMOSOME_I	137089	137100	0	-
CHROMOSOME_I	138495	138506	4.25	+
CHROMOSOME_I	138674	138685	1.25	+
CHROMOSOME_I	138735	138746	0.75	-
CHROMOSOME_I	138889	138900	1	-
CHROMOSOME_I	139228	139239	1	+
CHROMOSOME_I	139283	139294	1.25	+
CHROMOSOME_I	139295	139306	1	+
CHROMOSOME_I	139923	139934	0.25	-
CHROMOSOME_I	140705	140716	1.5	-
CHROMOSOME_I	141090	141101	0	+
CHROMOSOME_I	141120	141131	0	+
CHROMOSOME_I	142155	142166	1.5	-
CHROMOSOME_I	142433	142444	0.75	+
CHROMOSOME_I	142745	142756	2.25	-
CHROMOSOME_I	142923	142934	1.25	-
CHROMOSOME_I	143431	143442	1.5	+
CHROMOSOME_I	144491	144502	3.5	+
CHROMOSOME_I	144879	144890	0.25	-
CHROMOSOME_I	144884	144895	0.75	-
CHROMOSOME_I	145285	145296	0.25	+
CHROMOSOME_I	145496	145507	2.25	-
CHROMOSOME_I	145763	145774	4.5	-
CHROMOSOME_I	146686	146697	3.5	-
CHROMOSOME_I	146984	146995	0.75	-
CHROMOSOME_I	147296	147307	1.5	-
CHROMOSOME_I	147691	147702	2.5	+
CHROMOSOME_I	148211	148222	0.5	+
CHROMOSOME_I	148907	148918	1	-
CHROMOSOME_I	149093	149104	0.75	-
CHROMOSOME_I	149367	149378	1.5	+
CHROMOSOME_I	150162	150173	1	+
CHROMOSOME_I	150473	150484	0	-
CHROMOSOME_I	150503	150514	0	-
CHROMOSOME_I	150888	150899	1.5	+
CHROMOSOME_I	150961	150972	0.25	-
CHROMOSOME_I	151070	151081	4.25	-
CHROMOSOME_I	151171	151182	0.5	-
CHROMOSOME_I	151509	151520	0.25	+
CHROMOSOME_I	151796	151807	2.25	+
CHROMOSOME_I	152181	152192	0.25	+
CHROMOSOME_I	152444	152455	4	-
CHROMOSOME_I	152499	152510	1	-
CHROMOSOME_I	152838	152849	1	+
CHROMOSOME_I	152992	153003	0.75	+
CHROMOSOME_I	153053	153064	0.75	-
CHROMOSOME_I	153612	153623	0.25	-
CHROMOSOME_I	153776	153787	2.75	-
CHROMOSOME_I	154822	154833	2	-
CHROMOSOME_I	155265	155276	1	+
CHROMOSOME_I	155748	155759	1.25	+
CHROMOSOME_I	155759	155770	0.5	+
CHROMOSOME_I	156052	156063	1.5	-
CHROMOSOME_I	158668	158679	0	-
CHROMOSOME_I	159189	159200	0.5	+
CHROMOSOME_I	159222	159233	0.5	+
CHROMOSOME_I	160375	160386	0.75	+
CHROMOSOME_I	160377	160388	0.25	+
CHROMOSOME_I	160393	160404	0.25	+
CHROMOSOME_I	160473	160484	0	-
CHROMOSOME_I	160923	160934	0.75	-
CHROMOSOME_I	160971	160982	0	+
CHROMOSOME_I	161255	161266	4	-
CHROMOSOME_I	161259	161270	0.5	+
CHROMOSOME_I	162143	162154	0.75	-
CHROMOSOME_I	162510	162521	2.25	+
CHROMOSOME_I	162642	162653	0.25	-
CHROMOSOME_I	163236	163247	1.25	-
CHROMOSOME_I	163312	163323	0.75	+
CHROMOSOME_I	164157	164168	0	+
CHROMOSOME_I	164939	164950	0.5	-
CHROMOSOME_I	165371	165382	0.75	-
CHROMOSOME_I	165548	165559	1	-
CHROMOSOME_I	165579	165590	1	+
CHROMOSOME_I	166266	166277	1.75	-
CHROMOSOME_I	167038	167049	1	+
CHROMOSOME_I	167541	167552	0.25	+
CHROMOSOME_I	167962	167973	1.5	+
CHROMOSOME_I	168632	168643	2.25	-
CHROMOSOME_I	168841	168852	0.75	+
CHROMOSOME_I	168851	168862	0	+
CHROMOSOME_I	169148	169159	2	+
CHROMOSOME_I	169771	169782	0.75	+
CHROMOSOME_I	171819	171830	0	-
CHROMOSOME_I	171842	171853	5.75	-
CHROMOSOME_I	173573	173584	0.5	+
CHROMOSOME_I	173621	173632	4.25	-
CHROMOSOME_I	173887	173898	2	+
CHROMOSOME_I	174136	174147	0.25	+
CHROMOSOME_I	174237	174248	1	+
CHROMOSOME_I	174422	174433	0.75	-
CHROMOSOME_I	174658	174669	1	+
CHROMOSOME_I	174901	174912	0.75	+
CHROMOSOME_I	175045	175056	0.75	+
CHROMOSOME_I	175272	175283	1.5	+
CHROMOSOME_I	175530	175541	0.25	-
CHROMOSOME_I	175813	175824	0.5	-
CHROMOSOME_I	176912	176923	1.5	+
CHROMOSOME_I	177468	177479	0.5	-
CHROMOSOME_I	177774	177785	0.5	-
CHROMOSOME_I	177808	177819	2.5	-
CHROMOSOME_I	177893	177904	0	-
CHROMOSOME_I	178097	178108	2.25	-
CHROMOSOME_I	178457	178468	0.75	-
CHROMOSOME_I	179384	179395	3.5	-
CHROMOSOME_I	180254	180265	0.25	-
CHROMOSOME_I	180267	180278	0.5	-
CHROMOSOME_I	180442	180453	0.75	-
CHROMOSOME_I	180474	180485	0.75	+
CHROMOSOME_I	180653	180664	0.25	-
CHROMOSOME_I	181305	181316	0.5	-
CHROMOSOME_I	181670	181681	4.75	-
CHROMOSOME_I	181777	181788	1.5	-
CHROMOSOME_I	182320	182331	1.5	+
CHROMOSOME_I	182329	182340	4.75	+
CHROMOSOME_I	182536	182547	2	+
CHROMOSOME_I	182645	182656	1.25	+
CHROMOSOME_I	182907	182918	0.25	+
CHROMOSOME_I	183027	183038	0.25	+
CHROMOSOME_I	183537	183548	3	+
CHROMOSOME_I	183775	183786	0	+
CHROMOSOME_I	184151	184162	1.5	+
CHROMOSOME_I	184157	184168	1.5	+
CHROMOSOME_I	184532	184543	3.5	+
CHROMOSOME_I	185201	185212	0.75	+
CHROMOSOME_I	185313	185324	0.25	+
CHROMOSOME_I	186457	186468	1.25	+
CHROMOSOME_I	186888	186899	0.25	+
CHROMOSOME_I	186894	186905	0.75	+
CHROMOSOME_I	187337	187348	0.25	+
CHROMOSOME_I	187778	187789	2.75	+
CHROMOSOME_I	188468	188479	0.75	-
CHROMOSOME_I	188734	188745	0.5	+
CHROMOSOME_I	189111	189122	0	+
CHROMOSOME_I	189287	189298	0	+
CHROMOSOME_I	189438	189449	0	-
CHROMOSOME_I	189796	189807	1	+
CHROMOSOME_I	190693	190704	0.25	+
CHROMOSOME_I	191374	191385	1.75	-
CHROMOSOME_I	191466	191477	0	+
CHROMOSOME_I	191587	191598	0.5	-
CHROMOSOME_I	191706	191717	0.5	+
CHROMOSOME_I	192368	192379	1	+
CHROMOSOME_I	192369	192380	0.5	-
CHROMOSOME_I	192831	192842	0.25	+
CHROMOSOME_I	195042	195053	1.25	-
CHROMOSOME_I	195128	195139	1.5	+
CHROMOSOME_I	195406	195417	2.5	+
CHROMOSOME_I	196175	196186	0	-
CHROMOSOME_I	197013	197024	0.25	+
CHROMOSOME_I	197084	197095	0	-
CHROMOSOME_I	197414	197425	0.75	+
CHROMOSOME_I	198451	198462	0.5	-
CHROMOSOME_I	199325	199336	2.75	-
CHROMOSOME_I	199574	199585	4.75	+
CHROMOSOME_I	200175	200186	0.75	-
CHROMOSOME_I	200210	200221	6.75	-
CHROMOSOME_I	200487	200498	0.5	+
CHROMOSOME_I	200630	200641	1	-
CHROMOSOME_I	200888	200899	0.5	+
CHROMOSOME_I	200941	200952	1	-
CHROMOSOME_I	201050	201061	0.25	+
CHROMOSOME_I	201094	201105	1	+
CHROMOSOME_I	201517	201528	2	+
CHROMOSOME_I	201616	201627	3.75	+
CHROMOSOME_I	203122	203133	1.75	+
CHROMOSOME_I	204039	204050	0.5	+
CHROMOSOME_I	204372	204383	0.25	-
CHROMOSOME_I	205205	205216	1	-
CHROMOSOME_I	205209	205220	2.5	+
CHROMOSOME_I	205369	205380	1.25	+
CHROMOSOME_I	205412	205423	1.25	+
CHROMOSOME_I	205697	205708	0.5	-
CHROMOSOME_I	205809	205820	0.25	-
CHROMOSOME_I	205853	205864	2.25	+
CHROMOSOME_I	205873	205884	6.5	-
CHROMOSOME_I	206189	206200	0.25	+
CHROMOSOME_I	206260	206271	0	-
CHROMOSOME_I	206899	206910	0.25	-
CHROMOSOME_I	206901	206912	0.5	+
CHROMOSOME_I	207246	207257	1.75	+
CHROMOSOME_I	207261	207272	1.75	+
CHROMOSOME_I	207728	207739	0.25	-
CHROMOSOME_I	207732	207743	0	+
CHROMOSOME_I	207823	207834	2	+
CHROMOSOME_I	207916	207927	0.25	+
CHROMOSOME_I	208272	208283	0	-
CHROMOSOME_I	209261	209272	1	-
CHROMOSOME_I	209294	209305	0.25	+
CHROMOSOME_I	209447	209458	1	+
CHROMOSOME_I	209612	209623	0.5	-
CHROMOSOME_I	209789	209800	0.5	-
CHROMOSOME_I	211407	211418	1.25	-
CHROMOSOME_I	212217	212228	1.5	+
CHROMOSOME_I	212258	212269	0.25	+
CHROMOSOME_I	212403	212414	0.25	+
CHROMOSOME_I	213522	213533	0	-
CHROMOSOME_I	213677	213688	0.25	+
CHROMOSOME_I	214617	214628	1	-
CHROMOSOME_I	214831	214842	0.75	-
CHROMOSOME_I	214895	214906	0.25	-
CHROMOSOME_I	215676	215687	2.75	+
CHROMOSOME_I	216071	216082	2.25	-
CHROMOSOME_I	216774	216785	4.25	-
CHROMOSOME_I	216778	216789	0	+
CHROMOSOME_I	216806	216817	0.75	-
CHROMOSOME_I	216851	216862	0.25	+
CHROMOSOME_I	217027	217038	1.75	+
CHROMOSOME_I	217172	217183	6	-
CHROMOSOME_I	217360	217371	0.75	+
CHROMOSOME_I	217381	217392	0.75	+
CHROMOSOME_I	217766	217777	1.5	-
CHROMOSOME_I	217817	217828	5	-
CHROMOSOME_I	217836	217847	0.75	-
CHROMOSOME_I	217843	217854	1.5	-
CHROMOSOME_I	218182	218193	1.5	+
CHROMOSOME_I	218897	218908	0.5	+
CHROMOSOME_I	220014	220025	0.5	+
CHROMOSOME_I	220132	220143	2.25	+
CHROMOSOME_I	220260	220271	1	+
CHROMOSOME_I	220969	220980	0.75	-
CHROMOSOME_I	221496	221507	1.25	-
CHROMOSOME_I	221760	221771	0.25	+
CHROMOSOME_I	222732	222743	0.25	-
CHROMOSOME_I	222873	222884	0.25	-
CHROMOSOME_I	223289	223300	1.75	+
CHROMOSOME_I	223293	223304	0.25	+
CHROMOSOME_I	223528	223539	0	+
CHROMOSOME_I	224967	224978	3	-
CHROMOSOME_I	225176	225187	1	+
CHROMOSOME_I	225209	225220	0.75	+
CHROMOSOME_I	225381	225392	3.25	-
CHROMOSOME_I	226241	226252	1	-
CHROMOSOME_I	227269	227280	0.5	+
CHROMOSOME_I	227541	227552	2	-
CHROMOSOME_I	227565	227576	1.75	+
CHROMOSOME_I	227603	227614	2.25	-
CHROMOSOME_I	227922	227933	0.25	+
CHROMOSOME_I	228398	228409	2	+
CHROMOSOME_I	228834	228845	1.25	-
CHROMOSOME_I	229287	229298	0.75	+
CHROMOSOME_I	229395	229406	0	-
CHROMOSOME_I	229754	229765	0.5	-
CHROMOSOME_I	230019	230030	2.75	-
CHROMOSOME_I	230263	230274	1.25	+
CHROMOSOME_I	230389	230400	0.75	+
CHROMOSOME_I	230631	230642	0.25	+
CHROMOSOME_I	230856	230867	1.5	-
CHROMOSOME_I	230860	230871	2.5	+
CHROMOSOME_I	231728	231739	0	-
CHROMOSOME_I	231832	231843	0.25	+
CHROMOSOME_I	231842	231853	4.25	+
CHROMOSOME_I	231944	231955	2.25	-
CHROMOSOME_I	231948	231959	2.75	+
CHROMOSOME_I	232508	232519	0.75	+
CHROMOSOME_I	232542	232553	2	-
CHROMOSOME_I	232650	232661	0.25	+
CHROMOSOME_I	233162	233173	0.75	+
CHROMOSOME_I	233821	233832	2.25	-
CHROMOSOME_I	233913	233924	0.25	-
CHROMOSOME_I	233917	233928	1	+
CHROMOSOME_I	234556	234567	1.25	-
CHROMOSOME_I	234871	234882	1.75	-
CHROMOSOME_I	235328	235339	2.25	-
CHROMOSOME_I	236585	236596	0.25	-
CHROMOSOME_I	236592	236603	1	-
CHROMOSOME_I	237762	237773	1.75	-
CHROMOSOME_I	238363	238374	0.5	-
CHROMOSOME_I	238480	238491	0.5	+
CHROMOSOME_I	239043	239054	0.5	+
CHROMOSOME_I	239935	239946	0.75	+
CHROMOSOME_I	240431	240442	2.25	-
CHROMOSOME_I	240435	240446	0.25	+
CHROMOSOME_I	240723	240734	1.75	+
CHROMOSOME_I	240762	240773	1.75	-
CHROMOSOME_I	243180	243191	1	+
CHROMOSOME_I	244040	244051	3.25	+
CHROMOSOME_I	244212	244223	0.75	-
CHROMOSOME_I	244245	244256	1	-
CHROMOSOME_I	244454	244465	3	+
CHROMOSOME_I	245893	245904	0	-
CHROMOSOME_I	246460	246471	0.75	-
CHROMOSOME_I	248158	248169	0.75	+
CHROMOSOME_I	248863	248874	3.5	+
CHROMOSOME_I	249018	249029	0.75	+
CHROMOSOME_I	249236	249247	0.25	-
CHROMOSOME_I	249250	249261	2.25	+
CHROMOSOME_I	249277	249288	1	+
CHROMOSOME_I	249760	249771	0.75	-
CHROMOSOME_I	250781	250792	0.5	+
CHROMOSOME_I	250955	250966	0.5	+
CHROMOSOME_I	251767	251778	2.75	+
CHROMOSOME_I	251975	251986	2.25	+
CHROMOSOME_I	252162	252173	2.25	-
CHROMOSOME_I	252563	252574	1.5	-
CHROMOSOME_I	252869	252880	4.25	-
CHROMOSOME_I	252873	252884	0	+
CHROMOSOME_I	252901	252912	0.75	-
CHROMOSOME_I	252946	252957	0.25	+
CHROMOSOME_I	253780	253791	1.5	+
CHROMOSOME_I	253796	253807	1.25	+
CHROMOSOME_I	254071	254082	0.5	+
CHROMOSOME_I	254945	254956	1.75	+
CHROMOSOME_I	254986	254997	0.75	+
CHROMOSOME_I	255232	255243	1	+
CHROMOSOME_I	256098	256109	1	+
CHROMOSOME_I	256328	256339	1.75	-
CHROMOSOME_I	256916	256927	0.25	+
CHROMOSOME_I	257555	257566	0.25	-
CHROMOSOME_I	257975	257986	0.25	-
CHROMOSOME_I	258043	258054	0.5	-
CHROMOSOME_I	258088	258099	0.5	+
CHROMOSOME_I	258667	258678	2.5	-
CHROMOSOME_I	258671	258682	3	+
CHROMOSOME_I	259465	259476	0.75	-
CHROMOSOME_I	259577	259588	5.5	+
CHROMOSOME_I	260000	260011	0.5	-
CHROMOSOME_I	260374	260385	0.5	+
CHROMOSOME_I	260402	260413	0.25	-
CHROMOSOME_I	260691	260702	1.25	+
CHROMOSOME_I	260821	260832	2	+
CHROMOSOME_I	261211	261222	1.75	-
CHROMOSOME_I	261243	261254	1.75	+
CHROMOSOME_I	261248	261259	0.5	+
CHROMOSOME_I	262120	262131	1.5	+
CHROMOSOME_I	262188	262199	1	-
CHROMOSOME_I	262568	262579	0.5	-
CHROMOSOME_I	262795	262806	0.5	+
CHROMOSOME_I	263006	263017	0.75	+
CHROMOSOME_I	264218	264229	4.75	+
CHROMOSOME_I	264763	264774	0.25	+
CHROMOSOME_I	265354	265365	0.75	+
CHROMOSOME_I	265466	265477	1.75	-
CHROMOSOME_I	266368	266379	0.25	+
CHROMOSOME_I	266759	266770	0	+
CHROMOSOME_I	267352	267363	2.25	+
CHROMOSOME_I	267981	267992	3.25	+
CHROMOSOME_I	268017	268028	1.25	-
CHROMOSOME_I	268064	268075	0.5	+
CHROMOSOME_I	268199	268210	3	+
CHROMOSOME_I	269526	269537	0	-
CHROMOSOME_I	270362	270373	1	-
CHROMOSOME_I	270441	270452	0.25	-
CHROMOSOME_I	271192	271203	0.25	+
CHROMOSOME_I	271756	271767	1	-
CHROMOSOME_I	271936	271947	1	-
CHROMOSOME_I	273777	273788	0.25	-
CHROMOSOME_I	274129	274140	1	-
CHROMOSOME_I	274956	274967	0.25	-
CHROMOSOME_I	275114	275125	0	-
CHROMOSOME_I	275197	275208	0.25	+
CHROMOSOME_I	275713	275724	0	-
CHROMOSOME_I	275928	275939	2.75	-
CHROMOSOME_I	276078	276089	0.5	+
CHROMOSOME_I	277062	277073	0.5	+
CHROMOSOME_I	278518	278529	0.5	-
CHROMOSOME_I	278531	278542	1.5	-
CHROMOSOME_I	279700	279711	0.75	-
CHROMOSOME_I	279774	279785	0.25	-
CHROMOSOME_I	279793	279804	1.25	+
CHROMOSOME_I	279820	279831	2	-
CHROMOSOME_I	280120	280131	2	+
CHROMOSOME_I	281480	281491	1	-
CHROMOSOME_I	281540	281551	1	-
CHROMOSOME_I	281615	281626	1	-
CHROMOSOME_I	281705	281716	1	-
CHROMOSOME_I	281840	281851	1	-
CHROMOSOME_I	281975	281986	1	-
CHROMOSOME_I	282020	282031	1	-
CHROMOSOME_I	282125	282136	1	-
CHROMOSOME_I	282698	282709	0	+
CHROMOSOME_I	283265	283276	1.75	-
CHROMOSOME_I	283387	283398	0.75	-
CHROMOSOME_I	284104	284115	3.5	+
CHROMOSOME_I	284966	284977	1.5	-
CHROMOSOME_I	285012	285023	1.75	+
CHROMOSOME_I	285072	285083	1.5	+
CHROMOSOME_I	285079	285090	0.25	+
CHROMOSOME_I	285332	285343	0.25	-
CHROMOSOME_I	285657	285668	0	+
CHROMOSOME_I	285701	285712	2	+
CHROMOSOME_I	286924	286935	2.75	+
CHROMOSOME_I	287800	287811	1.25	-
CHROMOSOME_I	287880	287891	1.75	-
CHROMOSOME_I	288186	288197	0.5	+
CHROMOSOME_I	288196	288207	0.75	+
CHROMOSOME_I	288230	288241	0.25	-
CHROMOSOME_I	288595	288606	0.75	-
CHROMOSOME_I	288793	288804	0	-
CHROMOSOME_I	290552	290563	1.25	-
CHROMOSOME_I	290837	290848	1.25	+
CHROMOSOME_I	290857	290868	2.75	+
CHROMOSOME_I	291026	291037	0.5	-
CHROMOSOME_I	292410	292421	0.75	-
CHROMOSOME_I	292782	292793	1.25	+
CHROMOSOME_I	292885	292896	0.75	+
CHROMOSOME_I	293323	293334	1.25	-
CHROMOSOME_I	293752	293763	0.25	-
CHROMOSOME_I	296257	296268	2.25	-
CHROMOSOME_I	296358	296369	2.75	-
CHROMOSOME_I	296485	296496	2.5	-
CHROMOSOME_I	296749	296760	2.75	+
CHROMOSOME_I	297354	297365	1.25	-
CHROMOSOME_I	297358	297369	1.25	+
CHROMOSOME_I	297478	297489	0.5	+
CHROMOSOME_I	297549	297560	0.5	+
CHROMOSOME_I	297587	297598	0	+
CHROMOSOME_I	297612	297623	1.5	-
CHROMOSOME_I	298114	298125	0.5	-
CHROMOSOME_I	298214	298225	0.25	-
CHROMOSOME_I	298600	298611	0.25	+
CHROMOSOME_I	298678	298689	1.5	+
CHROMOSOME_I	299283	299294	1	+
CHROMOSOME_I	299332	299343	1.75	-
CHROMOSOME_I	300594	300605	0.25	+
CHROMOSOME_I	300595	300606	2	+
CHROMOSOME_I	300669	300680	5	-
CHROMOSOME_I	301599	301610	0.5	+
CHROMOSOME_I	302068	302079	0.25	-
CHROMOSOME_I	302090	302101	1.25	-
CHROMOSOME_I	302399	302410	3.25	-
CHROMOSOME_I	303311	303322	1.75	+
CHROMOSOME_I	303347	303358	0.75	+
CHROMOSOME_I	305207	305218	0.5	+
CHROMOSOME_I	306030	306041	4.25	+
CHROMOSOME_I	306105	306116	1.25	+
CHROMOSOME_I	306479	306490	0.75	-
CHROMOSOME_I	306875	306886	1.25	-
CHROMOSOME_I	306933	306944	0	-
CHROMOSOME_I	306934	306945	0.75	-
CHROMOSOME_I	307430	307441	1.25	-
CHROMOSOME_I	307475	307486	0	-
CHROMOSOME_I	307623	307634	2	+
CHROMOSOME_I	308019	308030	2.5	-
CHROMOSOME_I	308139	308150	1.5	-
CHROMOSOME_I	308304	308315	0.75	+
CHROMOSOME_I	308305	308316	0.75	-
CHROMOSOME_I	308361	308372	0.5	+
CHROMOSOME_I	308570	308581	0.75	-
CHROMOSOME_I	309100	309111	0.25	-
CHROMOSOME_I	310511	310522	0.5	+
CHROMOSOME_I	310896	310907	0.25	-
CHROMOSOME_I	310956	310967	1	+
CHROMOSOME_I	311459	311470	3	-
CHROMOSOME_I	312108	312119	1.75	+
CHROMOSOME_I	312155	312166	2	+
CHROMOSOME_I	312344	312355	0.5	-
CHROMOSOME_I	312455	312466	2	-
CHROMOSOME_I	312746	312757	1.75	-
CHROMOSOME_I	312750	312761	0.75	+
CHROMOSOME_I	312851	312862	1.75	-
CHROMOSOME_I	313196	313207	2	-
CHROMOSOME_I	313573	313584	0.25	-
CHROMOSOME_I	313700	313711	0.25	+
CHROMOSOME_I	313996	314007	0.75	-
CHROMOSOME_I	314699	314710	0	-
CHROMOSOME_I	315024	315035	1.75	+
CHROMOSOME_I	315087	315098	3.5	+
CHROMOSOME_I	315662	315673	0	+
CHROMOSOME_I	315705	315716	1.25	+
CHROMOSOME_I	316744	316755	2	+
CHROMOSOME_I	316745	316756	0.5	+
CHROMOSOME_I	317034	317045	2	-
CHROMOSOME_I	317129	317140	0.75	-
CHROMOSOME_I	317347	317358	0.75	-
CHROMOSOME_I	318042	318053	0.25	+
CHROMOSOME_I	318342	318353	0.25	+
CHROMOSOME_I	318916	318927	2.75	-
CHROMOSOME_I	319012	319023	4	-
CHROMOSOME_I	320119	320130	0.5	+
CHROMOSOME_I	320155	320166	2.75	-
CHROMOSOME_I	320178	320189	1.25	-
CHROMOSOME_I	321751	321762	0	-
CHROMOSOME_I	321753	321764	1.75	+
CHROMOSOME_I	322331	322342	2.25	-
CHROMOSOME_I	322342	322353	0.75	-
CHROMOSOME_I	322960	322971	4.25	-
CHROMOSOME_I	323025	323036	1.5	-
CHROMOSOME_I	323150	323161	0	-
CHROMOSOME_I	323402	323413	1	+
CHROMOSOME_I	323752	323763	1	+
CHROMOSOME_I	324134	324145	0	+
CHROMOSOME_I	324309	324320	0	+
CHROMOSOME_I	324442	324453	0.75	-
CHROMOSOME_I	324801	324812	0.5	+
CHROMOSOME_I	324942	324953	0.5	-
CHROMOSOME_I	324946	324957	4.5	+
CHROMOSOME_I	325229	325240	0.25	-
CHROMOSOME_I	325723	325734	1.75	+
CHROMOSOME_I	325972	325983	0.75	+
CHROMOSOME_I	326017	326028	5.75	+
CHROMOSOME_I	326050	326061	0.25	+
CHROMOSOME_I	328487	328498	1.25	+
CHROMOSOME_I	328493	328504	2.75	+
CHROMOSOME_I	328508	328519	3.75	-
CHROMOSOME_I	328530	328541	2.5	-
CHROMOSOME_I	328611	328622	2.5	+
CHROMOSOME_I	328997	329008	1	+
CHROMOSOME_I	330211	330222	0.5	-
CHROMOSOME_I	330280	330291	0	-
CHROMOSOME_I	331176	331187	1	-
CHROMOSOME_I	331375	331386	2.5	+
CHROMOSOME_I	331856	331867	0.75	-
CHROMOSOME_I	332395	332406	1	-
CHROMOSOME_I	332698	332709	1.25	+
CHROMOSOME_I	332727	332738	0.25	-
CHROMOSOME_I	333132	333143	0.5	+
CHROMOSOME_I	333162	333173	1.25	+
CHROMOSOME_I	333962	333973	0.25	+
CHROMOSOME_I	334167	334178	1	-
CHROMOSOME_I	336111	336122	0.75	-
CHROMOSOME_I	337848	337859	0.5	-
CHROMOSOME_I	341229	341240	0.25	+
CHROMOSOME_I	341299	341310	0.25	+
CHROMOSOME_I	341577	341588	1	-
CHROMOSOME_I	341581	341592	1.5	+
CHROMOSOME_I	341908	341919	0.75	-
CHROMOSOME_I	341957	341968	0.5	-
CHROMOSOME_I	342527	342538	1.25	-
CHROMOSOME_I	342611	342622	0.5	+
CHROMOSOME_I	342742	342753	0	-
CHROMOSOME_I	345107	345118	0.25	-
CHROMOSOME_I	345214	345225	0.5	+
CHROMOSOME_I	345450	345461	2	-
CHROMOSOME_I	345630	345641	0.75	-
CHROMOSOME_I	345680	345691	0.5	-
CHROMOSOME_I	345746	345757	0.25	+
CHROMOSOME_I	345791	345802	2.5	+
CHROMOSOME_I	346465	346476	0	+
CHROMOSOME_I	346600	346611	0.5	+
CHROMOSOME_I	346847	346858	0	-
CHROMOSOME_I	346943	346954	0	+
CHROMOSOME_I	346946	346957	2.25	-
CHROMOSOME_I	347890	347901	0.25	-
CHROMOSOME_I	348286	348297	0.75	-
CHROMOSOME_I	348410	348421	1.75	+
CHROMOSOME_I	348670	348681	2	-
CHROMOSOME_I	349279	349290	3	-
CHROMOSOME_I	349448	349459	0.75	-
CHROMOSOME_I	350111	350122	1	+
CHROMOSOME_I	351208	351219	2.25	-
CHROMOSOME_I	351464	351475	2.75	+
CHROMOSOME_I	352514	352525	0.25	-
CHROMOSOME_I	352920	352931	3.5	-
CHROMOSOME_I	353119	353130	2	+
CHROMOSOME_I	353899	353910	1	+
CHROMOSOME_I	353944	353955	0.75	+
CHROMOSOME_I	355457	355468	1.75	-
CHROMOSOME_I	355475	355486	0.5	+
CHROMOSOME_I	355510	355521	3.5	-
CHROMOSOME_I	355541	355552	1.25	-
CHROMOSOME_I	355739	355750	1.5	-
CHROMOSOME_I	355743	355754	2.25	+
CHROMOSOME_I	359805	359816	1.25	+
CHROMOSOME_I	360872	360883	1.25	+
CHROMOSOME_I	361317	361328	3	-
CHROMOSOME_I	361393	361404	0.25	-
CHROMOSOME_I	361951	361962	1.75	-
CHROMOSOME_I	362126	362137	1	-
CHROMOSOME_I	362614	362625	0.5	+
CHROMOSOME_I	363114	363125	1	+
CHROMOSOME_I	363409	363420	1.75	-
CHROMOSOME_I	363658	363669	1	+
CHROMOSOME_I	363825	363836	2.5	-
CHROMOSOME_I	364052	364063	0.75	+
CHROMOSOME_I	364080	364091	0	+
CHROMOSOME_I	364430	364441	0	-
CHROMOSOME_I	364511	364522	1.25	+
CHROMOSOME_I	364639	364650	1.5	-
CHROMOSOME_I	364643	364654	0.25	+
CHROMOSOME_I	364815	364826	1	-
CHROMOSOME_I	365014	365025	1	+
CHROMOSOME_I	365150	365161	1.5	-
CHROMOSOME_I	365245	365256	0.5	-
CHROMOSOME_I	365249	365260	0.25	+
CHROMOSOME_I	365579	365590	5.5	-
CHROMOSOME_I	365822	365833	3.5	+
CHROMOSOME_I	365849	365860	0.25	+
CHROMOSOME_I	365883	365894	0	-
CHROMOSOME_I	365898	365909	1.25	-
CHROMOSOME_I	366349	366360	0.25	-
CHROMOSOME_I	366425	366436	1.75	+
CHROMOSOME_I	366428	366439	0	-
CHROMOSOME_I	366443	366454	1.25	-
CHROMOSOME_I	366488	366499	1	+
CHROMOSOME_I	366628	366639	1.75	-
CHROMOSOME_I	366721	366732	0	-
CHROMOSOME_I	367073	367084	0.75	+
CHROMOSOME_I	367090	367101	0.25	+
CHROMOSOME_I	367381	367392	0.25	+
CHROMOSOME_I	367566	367577	2.75	-
CHROMOSOME_I	368031	368042	0	-
CHROMOSOME_I	368678	368689	0.5	+
CHROMOSOME_I	368751	368762	0.25	-
CHROMOSOME_I	368806	368817	3	+
CHROMOSOME_I	368818	368829	1.75	-
CHROMOSOME_I	368940	368951	1.75	-
CHROMOSOME_I	369219	369230	1	+
CHROMOSOME_I	369830	369841	1.5	+
CHROMOSOME_I	371554	371565	0.5	-
CHROMOSOME_I	372675	372686	1.75	-
CHROMOSOME_I	373380	373391	0.75	-
CHROMOSOME_I	373406	373417	0.75	+
CHROMOSOME_I	378549	378560	0.5	+
CHROMOSOME_I	379576	379587	1	-
CHROMOSOME_I	380534	380545	1	-
CHROMOSOME_I	380790	380801	3.25	+
CHROMOSOME_I	381574	381585	1.25	-
CHROMOSOME_I	382613	382624	4.25	+
CHROMOSOME_I	382857	382868	2.25	+
CHROMOSOME_I	382869	382880	0.5	+
CHROMOSOME_I	382993	383004	5.75	-
CHROMOSOME_I	383040	383051	0.75	+
CHROMOSOME_I	383190	383201	0.5	-
CHROMOSOME_I	383194	383205	0.25	+
CHROMOSOME_I	383285	383296	0.75	-
CHROMOSOME_I	384697	384708	2.25	-
CHROMOSOME_I	384789	384800	0.25	+
CHROMOSOME_I	385909	385920	0.75	+
CHROMOSOME_I	386236	386247	3	+
CHROMOSOME_I	388921	388932	3	+
CHROMOSOME_I	389059	389070	0.75	-
CHROMOSOME_I	389903	389914	2.75	+
CHROMOSOME_I	391035	391046	2.5	-
CHROMOSOME_I	391354	391365	0.25	-
CHROMOSOME_I	391389	391400	0.5	-
CHROMOSOME_I	391419	391430	0.5	-
CHROMOSOME_I	391913	391924	0.25	+
CHROMOSOME_I	392223	392234	1.75	-
CHROMOSOME_I	392651	392662	2.25	+
CHROMOSOME_I	392729	392740	0.5	-
CHROMOSOME_I	392895	392906	1	-
CHROMOSOME_I	393008	393019	0.25	+
CHROMOSOME_I	394282	394293	1.75	-
CHROMOSOME_I	395454	395465	2.25	-
CHROMOSOME_I	395510	395521	3.75	+
CHROMOSOME_I	396469	396480	2	-
CHROMOSOME_I	396593	396604	1	-
CHROMOSOME_I	396987	396998	2.75	+
CHROMOSOME_I	397011	397022	0.25	-
CHROMOSOME_I	397056	397067	1.25	-
CHROMOSOME_I	397192	397203	1.5	-
CHROMOSOME_I	397934	397945	0.25	+
CHROMOSOME_I	397948	397959	1.75	-
CHROMOSOME_I	398134	398145	1	-
CHROMOSOME_I	398258	398269	0.25	+
CHROMOSOME_I	398551	398562	0.75	-
CHROMOSOME_I	398988	398999	0.5	+
CHROMOSOME_I	399217	399228	4	+
CHROMOSOME_I	399674	399685	1.25	-
CHROMOSOME_I	399789	399800	0.75	-
CHROMOSOME_I	399807	399818	0.75	-
CHROMOSOME_I	400389	400400	3	-
CHROMOSOME_I	400711	400722	0.25	+
CHROMOSOME_I	401690	401701	1.5	-
CHROMOSOME_I	401847	401858	0	+
CHROMOSOME_I	402325	402336	1.25	-
CHROMOSOME_I	402359	402370	0.5	+
CHROMOSOME_I	402529	402540	0.25	-
CHROMOSOME_I	402557	402568	0.5	-
CHROMOSOME_I	402591	402602	0.25	+
CHROMOSOME_I	402627	402638	0.25	-
CHROMOSOME_I	402655	402666	0.5	-
CHROMOSOME_I	402689	402700	0.25	+
CHROMOSOME_I	402725	402736	0	-
CHROMOSOME_I	402753	402764	0.5	-
CHROMOSOME_I	402787	402798	0.25	+
CHROMOSOME_I	402823	402834	0	-
CHROMOSOME_I	402908	402919	0	+
CHROMOSOME_I	403164	403175	0.25	+
CHROMOSOME_I	403200	403211	0	-
CHROMOSOME_I	403557	403568	0.5	+
CHROMOSOME_I	403911	403922	1.25	+
CHROMOSOME_I	404528	404539	2.75	-
CHROMOSOME_I	405543	405554	0.25	+
CHROMOSOME_I	405669	405680	0.25	-
CHROMOSOME_I	405958	405969	2.25	-
CHROMOSOME_I	406075	406086	4.5	+
CHROMOSOME_I	408267	408278	1.25	-
CHROMOSOME_I	408554	408565	1	+
CHROMOSOME_I	408687	408698	2.75	+
CHROMOSOME_I	409168	409179	1.25	-
CHROMOSOME_I	409894	409905	0	+
CHROMOSOME_I	410136	410147	0.75	-
CHROMOSOME_I	410729	410740	0.5	+
CHROMOSOME_I	413064	413075	1.25	+
CHROMOSOME_I	413118	413129	0	+
CHROMOSOME_I	413175	413186	0.75	+
CHROMOSOME_I	414900	414911	0.25	-
CHROMOSOME_I	414926	414937	1.75	+
CHROMOSOME_I	415691	415702	0	+
CHROMOSOME_I	416198	416209	0.75	-
CHROMOSOME_I	416464	416475	1	+
CHROMOSOME_I	416534	416545	0.5	-
CHROMOSOME_I	417091	417102	0	+
CHROMOSOME_I	418005	418016	1.75	-
CHROMOSOME_I	418447	418458	0.75	-
CHROMOSOME_I	419477	419488	2	-
CHROMOSOME_I	419846	419857	3	+
CHROMOSOME_I	419941	419952	0.5	-
CHROMOSOME_I	419974	419985	0	-
CHROMOSOME_I	420410	420421	0.75	-
CHROMOSOME_I	420534	420545	2	+
CHROMOSOME_I	421698	421709	0	+
CHROMOSOME_I	421732	421743	2	+
CHROMOSOME_I	422369	422380	0.25	+
CHROMOSOME_I	422572	422583	0.5	-
CHROMOSOME_I	422670	422681	0.75	+
CHROMOSOME_I	422835	422846	0.25	+
CHROMOSOME_I	423519	423530	0	+
CHROMOSOME_I	424004	424015	3	+
CHROMOSOME_I	424032	424043	1.25	+
CHROMOSOME_I	424285	424296	0.75	-
CHROMOSOME_I	425380	425391	0	-
CHROMOSOME_I	425981	425992	1.25	+
CHROMOSOME_I	426953	426964	1	+
CHROMOSOME_I	427321	427332	0.25	+
CHROMOSOME_I	427813	427824	1.25	-
CHROMOSOME_I	428230	428241	2	-
CHROMOSOME_I	428440	428451	0	-
CHROMOSOME_I	429013	429024	1.75	-
CHROMOSOME_I	429184	429195	0	-
CHROMOSOME_I	429422	429433	0	-
CHROMOSOME_I	430061	430072	0	+
CHROMOSOME_I	431011	431022	0.25	+
CHROMOSOME_I	431073	431084	0.5	-
CHROMOSOME_I	432524	432535	1.75	-
CHROMOSOME_I	432530	432541	0	-
CHROMOSOME_I	432716	432727	0.5	+
CHROMOSOME_I	433376	433387	0	-
CHROMOSOME_I	433385	433396	0.25	+
CHROMOSOME_I	433575	433586	0.75	-
CHROMOSOME_I	434396	434407	0.75	-
CHROMOSOME_I	435161	435172	0.25	+
CHROMOSOME_I	437680	437691	0.25	+
CHROMOSOME_I	437814	437825	1	+
CHROMOSOME_I	438061	438072	0.25	-
CHROMOSOME_I	438447	438458	1.25	-
CHROMOSOME_I	438649	438660	1.5	+
CHROMOSOME_I	439031	439042	1.75	+
CHROMOSOME_I	439188	439199	0.25	+
CHROMOSOME_I	439201	439212	1	-
CHROMOSOME_I	439487	439498	1.5	+
CHROMOSOME_I	440211	440222	1.75	-
CHROMOSOME_I	440713	440724	0.25	+
CHROMOSOME_I	440973	440984	5.5	+
CHROMOSOME_I	440997	441008	0	-
CHROMOSOME_I	441468	441479	1.25	-
CHROMOSOME_I	441556	441567	2.5	-
CHROMOSOME_I	441795	441806	0.5	+
CHROMOSOME_I	442011	442022	0.5	-
CHROMOSOME_I	442347	442358	2.75	-
CHROMOSOME_I	442605	442616	1.75	-
CHROMOSOME_I	442779	442790	1.25	-
CHROMOSOME_I	443605	443616	0.5	-
CHROMOSOME_I	443785	443796	1	-
CHROMOSOME_I	443791	443802	0	-
CHROMOSOME_I	445313	445324	0.75	-
CHROMOSOME_I	445570	445581	0.5	-
CHROMOSOME_I	446522	446533	1.5	+
CHROMOSOME_I	446702	446713	0.75	+
CHROMOSOME_I	447357	447368	0.25	-
CHROMOSOME_I	447759	447770	1	+
CHROMOSOME_I	447838	447849	2.5	+
CHROMOSOME_I	447842	447853	1	+
CHROMOSOME_I	447869	447880	0.5	+
CHROMOSOME_I	448232	448243	1	+
CHROMOSOME_I	448558	448569	4.5	-
CHROMOSOME_I	448682	448693	2	+
CHROMOSOME_I	449083	449094	0.75	-
CHROMOSOME_I	449351	449362	0.25	-
CHROMOSOME_I	449741	449752	1.75	+
CHROMOSOME_I	449814	449825	3	+
CHROMOSOME_I	450232	450243	1.25	+
CHROMOSOME_I	450660	450671	0.25	+
CHROMOSOME_I	451653	451664	1.75	-
CHROMOSOME_I	452849	452860	0.5	+
CHROMOSOME_I	453719	453730	0.25	+
CHROMOSOME_I	453720	453731	2.5	+
CHROMOSOME_I	455586	455597	1.75	-
CHROMOSOME_I	455644	455655	3	+
CHROMOSOME_I	456898	456909	0	-
CHROMOSOME_I	456960	456971	2	+
CHROMOSOME_I	457241	457252	0.25	-
CHROMOSOME_I	457422	457433	1.5	-
CHROMOSOME_I	457516	457527	0.5	+
CHROMOSOME_I	458176	458187	0	+
CHROMOSOME_I	459470	459481	2.75	-
CHROMOSOME_I	459574	459585	5.25	-
CHROMOSOME_I	459926	459937	1.25	+
CHROMOSOME_I	461520	461531	2	-
CHROMOSOME_I	461927	461938	1	-
CHROMOSOME_I	462066	462077	0.75	+
CHROMOSOME_I	462412	462423	0.5	-
CHROMOSOME_I	462528	462539	0.25	+
CHROMOSOME_I	462552	462563	1	+
CHROMOSOME_I	462985	462996	0	-
CHROMOSOME_I	463302	463313	1.25	-
CHROMOSOME_I	463408	463419	3	+
CHROMOSOME_I	463446	463457	3.5	+
CHROMOSOME_I	463545	463556	1.75	-
CHROMOSOME_I	463714	463725	1.25	+
CHROMOSOME_I	463731	463742	0.75	+
CHROMOSOME_I	463836	463847	0.25	+
CHROMOSOME_I	463883	463894	4.5	-
CHROMOSOME_I	463911	463922	2.25	-
CHROMOSOME_I	464432	464443	1	-
CHROMOSOME_I	464792	464803	1.25	-
CHROMOSOME_I	465652	465663	2.25	+
CHROMOSOME_I	465859	465870	0	-
CHROMOSOME_I	466614	466625	0.25	-
CHROMOSOME_I	466751	466762	0.25	-
CHROMOSOME_I	466903	466914	1.25	+
CHROMOSOME_I	467028	467039	1	-
CHROMOSOME_I	467096	467107	0.25	-
CHROMOSOME_I	467105	467116	1.25	+
CHROMOSOME_I	468315	468326	2.25	+
CHROMOSOME_I	468433	468444	1.5	-
CHROMOSOME_I	468572	468583	0	-
CHROMOSOME_I	469812	469823	1.25	-
CHROMOSOME_I	471570	471581	1.25	-
CHROMOSOME_I	471832	471843	1.25	+
CHROMOSOME_I	472328	472339	1.25	-
CHROMOSOME_I	473965	473976	0.75	+
CHROMOSOME_I	474021	474032	0.25	-
CHROMOSOME_I	474107	474118	0.5	+
CHROMOSOME_I	474847	474858	2.75	+
CHROMOSOME_I	475448	475459	0	+
CHROMOSOME_I	475519	475530	0.25	-
CHROMOSOME_I	475623	475634	1	-
CHROMOSOME_I	475818	475829	2.5	+
CHROMOSOME_I	476559	476570	4	-
CHROMOSOME_I	476563	476574	2	+
CHROMOSOME_I	476584	476595	1.25	-
CHROMOSOME_I	477053	477064	1.75	+
CHROMOSOME_I	477193	477204	2.5	-
CHROMOSOME_I	477260	477271	0.25	-
CHROMOSOME_I	477442	477453	1.75	+
CHROMOSOME_I	478087	478098	5.25	+
CHROMOSOME_I	478886	478897	0.75	+
CHROMOSOME_I	478901	478912	1.5	+
CHROMOSOME_I	478940	478951	5	-
CHROMOSOME_I	478944	478955	5	+
CHROMOSOME_I	479114	479125	0.5	+
CHROMOSOME_I	479768	479779	1.75	-
CHROMOSOME_I	480099	480110	2.25	-
CHROMOSOME_I	480101	480112	1	-
CHROMOSOME_I	480580	480591	2.25	-
CHROMOSOME_I	480694	480705	2.5	-
CHROMOSOME_I	481154	481165	0.25	+
CHROMOSOME_I	481217	481228	0.25	+
CHROMOSOME_I	481682	481693	1.25	-
CHROMOSOME_I	482049	482060	1.25	+
CHROMOSOME_I	482446	482457	2	-
CHROMOSOME_I	482618	482629	1	-
CHROMOSOME_I	482786	482797	2.75	+
CHROMOSOME_I	482974	482985	0	-
CHROMOSOME_I	483094	483105	1	+
CHROMOSOME_I	483875	483886	2.75	+
CHROMOSOME_I	484174	484185	0.5	-
CHROMOSOME_I	484256	484267	0	+
CHROMOSOME_I	484278	484289	0.75	+
CHROMOSOME_I	484546	484557	3.25	-
CHROMOSOME_I	485228	485239	0	-
CHROMOSOME_I	485892	485903	0.5	+
CHROMOSOME_I	486102	486113	1.25	+
CHROMOSOME_I	486204	486215	0.5	+
CHROMOSOME_I	486332	486343	1	-
CHROMOSOME_I	486365	486376	0.75	-
CHROMOSOME_I	486471	486482	1	-
CHROMOSOME_I	486484	486495	5	-
CHROMOSOME_I	486707	486718	2.5	-
CHROMOSOME_I	486747	486758	0.25	+
CHROMOSOME_I	487231	487242	0	+
CHROMOSOME_I	487353	487364	1.75	-
CHROMOSOME_I	487966	487977	1	+
CHROMOSOME_I	488057	488068	0.75	+
CHROMOSOME_I	488453	488464	2.5	-
CHROMOSOME_I	489479	489490	0.75	-
CHROMOSOME_I	489636	489647	0.75	-
CHROMOSOME_I	489827	489838	0	-
CHROMOSOME_I	489850	489861	2.5	-
CHROMOSOME_I	490036	490047	0.75	-
CHROMOSOME_I	490169	490180	1.75	-
CHROMOSOME_I	490783	490794	0.75	-
CHROMOSOME_I	490962	490973	0.5	+
CHROMOSOME_I	491652	491663	0	-
CHROMOSOME_I	491678	491689	0.75	+
CHROMOSOME_I	491981	491992	0	-
CHROMOSOME_I	492175	492186	1.5	-
CHROMOSOME_I	492453	492464	1	+
CHROMOSOME_I	492813	492824	0.5	-
CHROMOSOME_I	492959	492970	2.75	-
CHROMOSOME_I	493131	493142	0.25	+
CHROMOSOME_I	493980	493991	3	-
CHROMOSOME_I	494100	494111	4.75	+
CHROMOSOME_I	494142	494153	1.5	-
CHROMOSOME_I	494365	494376	1	-
CHROMOSOME_I	494422	494433	3.75	+
CHROMOSOME_I	494988	494999	1.25	-
CHROMOSOME_I	495151	495162	1.25	+
CHROMOSOME_I	495162	495173	0.75	+
CHROMOSOME_I	495547	495558	0.75	+
CHROMOSOME_I	495884	495895	0.5	-
CHROMOSOME_I	496353	496364	0.75	-
CHROMOSOME_I	497467	497478	0.25	+
CHROMOSOME_I	497723	497734	1.5	-
CHROMOSOME_I	498473	498484	2.75	+
CHROMOSOME_I	501356	501367	0.25	-
CHROMOSOME_I	502307	502318	0.25	+
CHROMOSOME_I	502343	502354	1	+
CHROMOSOME_I	502456	502467	1.75	+
CHROMOSOME_I	502485	502496	0.75	-
CHROMOSOME_I	502811	502822	1.75	+
CHROMOSOME_I	502846	502857	0.75	-
CHROMOSOME_I	503177	503188	1.25	+
CHROMOSOME_I	503567	503578	4	+
CHROMOSOME_I	503658	503669	0	+
CHROMOSOME_I	504086	504097	1	-
CHROMOSOME_I	505068	505079	0.25	+
CHROMOSOME_I	505168	505179	0.25	-
CHROMOSOME_I	505670	505681	3.25	+
CHROMOSOME_I	505762	505773	1	-
CHROMOSOME_I	506601	506612	3	-
CHROMOSOME_I	506724	506735	0.25	+
CHROMOSOME_I	507318	507329	2.5	+
CHROMOSOME_I	508213	508224	2.75	+
CHROMOSOME_I	508430	508441	1	+
CHROMOSOME_I	509177	509188	0	+
CHROMOSOME_I	509376	509387	0	-
CHROMOSOME_I	509403	509414	0.25	+
CHROMOSOME_I	509636	509647	0.5	-
CHROMOSOME_I	509991	510002	1.75	-
CHROMOSOME_I	510539	510550	4	+
CHROMOSOME_I	510931	510942	0.75	-
CHROMOSOME_I	511201	511212	1.5	+
CHROMOSOME_I	511839	511850	3	-
CHROMOSOME_I	512039	512050	1.25	+
CHROMOSOME_I	512377	512388	2	+
CHROMOSOME_I	512382	512393	0.25	+
CHROMOSOME_I	512607	512618	4.25	-
CHROMOSOME_I	512657	512668	0.5	+
CHROMOSOME_I	512793	512804	3.75	-
CHROMOSOME_I	512840	512851	0.5	+
CHROMOSOME_I	513032	513043	4.5	-
CHROMOSOME_I	513142	513153	1.5	-
CHROMOSOME_I	513460	513471	0.75	-
CHROMOSOME_I	513710	513721	0.75	-
CHROMOSOME_I	513991	514002	0.75	+
CHROMOSOME_I	514152	514163	0.25	+
CHROMOSOME_I	515422	515433	2.5	-
CHROMOSOME_I	516770	516781	0.75	+
CHROMOSOME_I	516896	516907	3.25	+
CHROMOSOME_I	516928	516939	1.5	-
CHROMOSOME_I	517525	517536	0.75	-
CHROMOSOME_I	518120	518131	0.75	+
CHROMOSOME_I	518444	518455	3	+
CHROMOSOME_I	518659	518670	1	+
CHROMOSOME_I	518840	518851	0	-
CHROMOSOME_I	518889	518900	2.5	+
CHROMOSOME_I	519329	519340	0.5	-
CHROMOSOME_I	519335	519346	1.25	-
CHROMOSOME_I	519512	519523	1	+
CHROMOSOME_I	519558	519569	5.5	-
CHROMOSOME_I	520040	520051	0.25	-
CHROMOSOME_I	520345	520356	2.5	-
CHROMOSOME_I	521199	521210	0.75	-
CHROMOSOME_I	521401	521412	3.5	-
CHROMOSOME_I	522060	522071	0	-
CHROMOSOME_I	522275	522286	1.25	-
CHROMOSOME_I	524384	524395	0	+
CHROMOSOME_I	525579	525590	1	+
CHROMOSOME_I	525808	525819	1.5	-
CHROMOSOME_I	526822	526833	1.25	+
CHROMOSOME_I	527553	527564	0.75	-
CHROMOSOME_I	527585	527596	6	-
CHROMOSOME_I	527641	527652	3.5	-
CHROMOSOME_I	527643	527654	1.75	+
CHROMOSOME_I	527673	527684	1.25	-
CHROMOSOME_I	528034	528045	1	-
CHROMOSOME_I	528062	528073	0.5	-
CHROMOSOME_I	528480	528491	1.5	-
CHROMOSOME_I	528484	528495	1	+
CHROMOSOME_I	528949	528960	0	+
CHROMOSOME_I	529318	529329	0.5	-
CHROMOSOME_I	529324	529335	0.25	-
CHROMOSOME_I	529418	529429	2.75	-
CHROMOSOME_I	529424	529435	0.75	-
CHROMOSOME_I	529545	529556	2.5	+
CHROMOSOME_I	529797	529808	0.25	-
CHROMOSOME_I	530317	530328	0.25	-
CHROMOSOME_I	530447	530458	2.75	-
CHROMOSOME_I	530604	530615	3.5	-
CHROMOSOME_I	531009	531020	0.25	-
CHROMOSOME_I	531201	531212	0.75	+
CHROMOSOME_I	531401	531412	0.25	+
CHROMOSOME_I	531483	531494	1	-
CHROMOSOME_I	531709	531720	1.25	-
CHROMOSOME_I	531950	531961	0.5	+
CHROMOSOME_I	532772	532783	0.75	+
CHROMOSOME_I	533321	533332	3.25	-
CHROMOSOME_I	534662	534673	1.25	+
CHROMOSOME_I	534725	534736	0	-
CHROMOSOME_I	535061	535072	1	+
CHROMOSOME_I	536859	536870	0.75	+
CHROMOSOME_I	537515	537526	0	+
CHROMOSOME_I	537708	537719	3	+
CHROMOSOME_I	537806	537817	0.5	+
CHROMOSOME_I	538873	538884	1.75	+
CHROMOSOME_I	538890	538901	3.75	+
CHROMOSOME_I	539476	539487	0	+
CHROMOSOME_I	539539	539550	2	+
CHROMOSOME_I	540008	540019	0.75	+
CHROMOSOME_I	540191	540202	0.75	+
CHROMOSOME_I	540721	540732	2.25	-
CHROMOSOME_I	541608	541619	1	+
CHROMOSOME_I	542500	542511	1	+
CHROMOSOME_I	542501	542512	2.5	-
CHROMOSOME_I	543427	543438	0.75	+
CHROMOSOME_I	543894	543905	2.75	+
CHROMOSOME_I	544081	544092	0.5	-
CHROMOSOME_I	544321	544332	2.25	-
CHROMOSOME_I	545166	545177	2	-
CHROMOSOME_I	545474	545485	1.25	-
CHROMOSOME_I	545551	545562	1.25	-
CHROMOSOME_I	545918	545929	1	-
CHROMOSOME_I	546181	546192	0.75	-
CHROMOSOME_I	546228	546239	1.25	+
CHROMOSOME_I	546915	546926	0.5	-
CHROMOSOME_I	547325	547336	0	-
CHROMOSOME_I	548083	548094	0.75	-
CHROMOSOME_I	548338	548349	0.5	-
CHROMOSOME_I	549086	549097	1.5	-
CHROMOSOME_I	549088	549099	1	-
CHROMOSOME_I	549195	549206	0.5	-
CHROMOSOME_I	549196	549207	1.5	-
CHROMOSOME_I	549502	549513	2	-
CHROMOSOME_I	550885	550896	0.5	+
CHROMOSOME_I	551124	551135	1.25	-
CHROMOSOME_I	551749	551760	1	+
CHROMOSOME_I	553475	553486	0.5	+
CHROMOSOME_I	553916	553927	1.25	+
CHROMOSOME_I	554265	554276	0.75	+
CHROMOSOME_I	555350	555361	0.5	-
CHROMOSOME_I	555538	555549	2	-
CHROMOSOME_I	556020	556031	0.75	+
CHROMOSOME_I	556373	556384	0.5	-
CHROMOSOME_I	556448	556459	0	-
CHROMOSOME_I	557290	557301	0.75	-
CHROMOSOME_I	557432	557443	1.5	-
CHROMOSOME_I	560708	560719	3	-
CHROMOSOME_I	561183	561194	0.5	+
CHROMOSOME_I	561771	561782	0.25	+
CHROMOSOME_I	564053	564064	0.75	-
CHROMOSOME_I	564203	564214	1	-
CHROMOSOME_I	564708	564719	1	-
CHROMOSOME_I	565373	565384	0	+
CHROMOSOME_I	565489	565500	1	-
CHROMOSOME_I	566643	566654	1.5	+
CHROMOSOME_I	566649	566660	1.75	+
CHROMOSOME_I	566775	566786	2	+
CHROMOSOME_I	567115	567126	1.75	+
CHROMOSOME_I	567852	567863	2.5	+
CHROMOSOME_I	569304	569315	0	+
CHROMOSOME_I	570088	570099	0.75	-
CHROMOSOME_I	571345	571356	1.25	+
CHROMOSOME_I	571457	571468	0.25	+
CHROMOSOME_I	571640	571651	3	+
CHROMOSOME_I	571718	571729	2	+
CHROMOSOME_I	571838	571849	0.75	-
CHROMOSOME_I	572748	572759	1	+
CHROMOSOME_I	573166	573177	1.5	+
CHROMOSOME_I	574036	574047	0.75	-
CHROMOSOME_I	574188	574199	2.25	-
CHROMOSOME_I	574512	574523	1.5	-
CHROMOSOME_I	574701	574712	1.5	+
CHROMOSOME_I	575074	575085	0.25	+
CHROMOSOME_I	575089	575100	1.5	+
CHROMOSOME_I	575223	575234	3	-
CHROMOSOME_I	575293	575304	1.25	-
CHROMOSOME_I	575526	575537	1.75	-
CHROMOSOME_I	575667	575678	0.5	-
CHROMOSOME_I	575717	575728	0.5	+
CHROMOSOME_I	576125	576136	2.75	-
CHROMOSOME_I	576967	576978	1.25	+
CHROMOSOME_I	576987	576998	2.5	-
CHROMOSOME_I	576989	577000	1	+
CHROMOSOME_I	577073	577084	0.5	+
CHROMOSOME_I	577186	577197	0.75	+
CHROMOSOME_I	577225	577236	0	+
CHROMOSOME_I	577991	578002	2.25	-
CHROMOSOME_I	578589	578600	0.25	-
CHROMOSOME_I	578696	578707	0.25	+
CHROMOSOME_I	578773	578784	2.5	+
CHROMOSOME_I	579482	579493	0.25	-
CHROMOSOME_I	579944	579955	0.75	-
CHROMOSOME_I	581213	581224	0.25	-
CHROMOSOME_I	582483	582494	0.75	-
CHROMOSOME_I	582503	582514	0.25	-
CHROMOSOME_I	582553	582564	0.25	-
CHROMOSOME_I	582557	582568	0.25	+
CHROMOSOME_I	582672	582683	0	-
CHROMOSOME_I	582923	582934	0.75	+
CHROMOSOME_I	583032	583043	0.25	-
CHROMOSOME_I	583087	583098	0.5	-
CHROMOSOME_I	583221	583232	1	-
CHROMOSOME_I	583494	583505	0.25	+
CHROMOSOME_I	584104	584115	1.5	+
CHROMOSOME_I	584506	584517	1.5	+
CHROMOSOME_I	585176	585187	0.25	+
CHROMOSOME_I	585900	585911	0	+
CHROMOSOME_I	585977	585988	2.25	+
CHROMOSOME_I	586031	586042	0.5	+
CHROMOSOME_I	586164	586175	5	+
CHROMOSOME_I	586984	586995	0.25	-
CHROMOSOME_I	587453	587464	0.75	-
CHROMOSOME_I	587579	587590	1.75	+
CHROMOSOME_I	587849	587860	0	-
CHROMOSOME_I	588034	588045	0.25	-
CHROMOSOME_I	588939	588950	0.5	-
CHROMOSOME_I	590630	590641	2	-
CHROMOSOME_I	591093	591104	0	-
CHROMOSOME_I	591228	591239	1.25	-
CHROMOSOME_I	591491	591502	4.25	+
CHROMOSOME_I	591560	591571	0.5	-
CHROMOSOME_I	591595	591606	1	+
CHROMOSOME_I	593457	593468	0.75	-
CHROMOSOME_I	593626	593637	0.25	+
CHROMOSOME_I	593798	593809	0.75	-
CHROMOSOME_I	595115	595126	1.5	+
CHROMOSOME_I	595407	595418	0.25	+
CHROMOSOME_I	595418	595429	0.5	-
CHROMOSOME_I	595807	595818	0.75	-
CHROMOSOME_I	595813	595824	1.25	-
CHROMOSOME_I	595817	595828	1.25	+
CHROMOSOME_I	595923	595934	0.75	+
CHROMOSOME_I	596101	596112	0.5	+
CHROMOSOME_I	596525	596536	1.75	+
CHROMOSOME_I	596620	596631	2.5	+
CHROMOSOME_I	596722	596733	0	+
CHROMOSOME_I	597363	597374	0.75	+
CHROMOSOME_I	598913	598924	2.75	+
CHROMOSOME_I	599837	599848	6.25	-
CHROMOSOME_I	599877	599888	1	-
CHROMOSOME_I	600187	600198	1.75	+
CHROMOSOME_I	600273	600284	0.5	+
CHROMOSOME_I	600301	600312	1.75	+
CHROMOSOME_I	600940	600951	2.75	-
CHROMOSOME_I	601454	601465	0.5	-
CHROMOSOME_I	601754	601765	1.25	+
CHROMOSOME_I	602085	602096	1.25	+
CHROMOSOME_I	602863	602874	1.25	-
CHROMOSOME_I	603264	603275	0.25	-
CHROMOSOME_I	605056	605067	4.25	-
CHROMOSOME_I	605099	605110	1.75	-
CHROMOSOME_I	607322	607333	3.5	+
CHROMOSOME_I	607341	607352	4.5	-
CHROMOSOME_I	607539	607550	0.25	-
CHROMOSOME_I	607706	607717	0.75	-
CHROMOSOME_I	607734	607745	2.25	+
CHROMOSOME_I	608135	608146	1.75	+
CHROMOSOME_I	609827	609838	0.5	+
CHROMOSOME_I	611702	611713	1.5	-
CHROMOSOME_I	611893	611904	2.25	+
CHROMOSOME_I	612276	612287	1	+
CHROMOSOME_I	612433	612444	1.5	+
CHROMOSOME_I	613280	613291	0	+
CHROMOSOME_I	614089	614100	1.75	+
CHROMOSOME_I	614351	614362	1	-
CHROMOSOME_I	614371	614382	1.25	-
CHROMOSOME_I	614754	614765	0	-
CHROMOSOME_I	614915	614926	0.75	-
CHROMOSOME_I	615806	615817	0.25	+
CHROMOSOME_I	616080	616091	0.75	+
CHROMOSOME_I	616153	616164	0.75	+
CHROMOSOME_I	616262	616273	0	-
CHROMOSOME_I	616407	616418	0.75	-
CHROMOSOME_I	616789	616800	0.25	+
CHROMOSOME_I	617375	617386	0.5	+
CHROMOSOME_I	617963	617974	2.5	-
CHROMOSOME_I	617970	617981	2.5	-
CHROMOSOME_I	618524	618535	2	+
CHROMOSOME_I	619345	619356	1.25	+
CHROMOSOME_I	619576	619587	3	+
CHROMOSOME_I	619607	619618	3.25	-
CHROMOSOME_I	619669	619680	0	+
CHROMOSOME_I	620179	620190	2.75	+
CHROMOSOME_I	620291	620302	0.25	+
CHROMOSOME_I	620545	620556	0	+
CHROMOSOME_I	620592	620603	4	+
CHROMOSOME_I	620958	620969	1.25	+
CHROMOSOME_I	621378	621389	2.75	-
CHROMOSOME_I	622655	622666	0.25	+
CHROMOSOME_I	623228	623239	0.75	+
CHROMOSOME_I	624535	624546	0.75	-
CHROMOSOME_I	624545	624556	3.25	+
CHROMOSOME_I	625360	625371	1.25	-
CHROMOSOME_I	625540	625551	1.75	-
CHROMOSOME_I	625609	625620	2	-
CHROMOSOME_I	626946	626957	1.25	-
CHROMOSOME_I	627032	627043	0.75	-
CHROMOSOME_I	627069	627080	2.5	+
CHROMOSOME_I	627351	627362	1	+
CHROMOSOME_I	628421	628432	8	-
CHROMOSOME_I	628612	628623	3.75	+
CHROMOSOME_I	628631	628642	0.75	-
CHROMOSOME_I	629090	629101	8	-
CHROMOSOME_I	629286	629297	0.75	-
CHROMOSOME_I	629303	629314	4.25	-
CHROMOSOME_I	629663	629674	2.5	+
CHROMOSOME_I	629678	629689	2.75	-
CHROMOSOME_I	629731	629742	1	-
CHROMOSOME_I	629741	629752	1.75	-
CHROMOSOME_I	630215	630226	1.75	+
CHROMOSOME_I	630225	630236	1	+
CHROMOSOME_I	630278	630289	2.75	+
CHROMOSOME_I	631252	631263	0.25	+
CHROMOSOME_I	633114	633125	2.75	+
CHROMOSOME_I	633796	633807	2.75	-
CHROMOSOME_I	634098	634109	0	-
CHROMOSOME_I	634279	634290	0.5	+
CHROMOSOME_I	634377	634388	0.25	+
CHROMOSOME_I	634396	634407	1	+
CHROMOSOME_I	634637	634648	0.25	+
CHROMOSOME_I	634692	634703	1	-
CHROMOSOME_I	634767	634778	0.75	-
CHROMOSOME_I	635283	635294	1	-
CHROMOSOME_I	637125	637136	1	+
CHROMOSOME_I	637628	637639	0.25	+
CHROMOSOME_I	637793	637804	1.75	+
CHROMOSOME_I	638376	638387	0.5	-
CHROMOSOME_I	640369	640380	4.75	+
CHROMOSOME_I	640512	640523	0	-
CHROMOSOME_I	640619	640630	0	+
CHROMOSOME_I	640952	640963	0.5	-
CHROMOSOME_I	641479	641490	4.75	-
CHROMOSOME_I	641591	641602	2	-
CHROMOSOME_I	642732	642743	1.5	+
CHROMOSOME_I	644523	644534	0.5	-
CHROMOSOME_I	644530	644541	0.5	-
CHROMOSOME_I	645519	645530	1	+
CHROMOSOME_I	646505	646516	3.25	-
CHROMOSOME_I	646638	646649	0.25	+
CHROMOSOME_I	647071	647082	0.75	-
CHROMOSOME_I	647159	647170	0.5	-
CHROMOSOME_I	647750	647761	0.25	-
CHROMOSOME_I	647776	647787	0.5	+
CHROMOSOME_I	648826	648837	0	-
CHROMOSOME_I	649373	649384	0.5	-
CHROMOSOME_I	649615	649626	2	-
CHROMOSOME_I	651731	651742	3	-
CHROMOSOME_I	652033	652044	1.75	-
CHROMOSOME_I	652177	652188	2	-
CHROMOSOME_I	652393	652404	4.5	+
CHROMOSOME_I	652568	652579	1.25	+
CHROMOSOME_I	654053	654064	1.25	-
CHROMOSOME_I	654201	654212	0.5	-
CHROMOSOME_I	654416	654427	1	+
CHROMOSOME_I	654864	654875	1.5	+
CHROMOSOME_I	656639	656650	1	+
CHROMOSOME_I	659323	659334	2.25	-
CHROMOSOME_I	659586	659597	3.25	-
CHROMOSOME_I	661348	661359	0	-
CHROMOSOME_I	661600	661611	2.25	-
CHROMOSOME_I	661789	661800	2.25	-
CHROMOSOME_I	663414	663425	2.25	+
CHROMOSOME_I	663618	663629	0.5	-
CHROMOSOME_I	664017	664028	3.75	+
CHROMOSOME_I	664052	664063	1.5	-
CHROMOSOME_I	664250	664261	0.25	+
CHROMOSOME_I	664354	664365	1.5	-
CHROMOSOME_I	664526	664537	0.75	+
CHROMOSOME_I	664779	664790	1.75	-
CHROMOSOME_I	664823	664834	0.75	+
CHROMOSOME_I	664937	664948	1	-
CHROMOSOME_I	665071	665082	0.5	+
CHROMOSOME_I	665970	665981	0	+
CHROMOSOME_I	666055	666066	3.25	-
CHROMOSOME_I	666234	666245	0.25	+
CHROMOSOME_I	666351	666362	0.25	-
CHROMOSOME_I	666433	666444	0.25	-
CHROMOSOME_I	666487	666498	1	-
CHROMOSOME_I	666720	666731	0.75	-
CHROMOSOME_I	666775	666786	1.5	-
CHROMOSOME_I	666930	666941	1.75	+
CHROMOSOME_I	667639	667650	0.75	-
CHROMOSOME_I	667739	667750	1.75	-
CHROMOSOME_I	667755	667766	2	-
CHROMOSOME_I	669379	669390	0.25	-
CHROMOSOME_I	669563	669574	1	-
CHROMOSOME_I	670366	670377	0	+
CHROMOSOME_I	671645	671656	0	+
CHROMOSOME_I	672256	672267	0.5	-
CHROMOSOME_I	672995	673006	0.5	-
CHROMOSOME_I	673064	673075	1.75	-
CHROMOSOME_I	673175	673186	0.25	-
CHROMOSOME_I	675549	675560	0.75	+
CHROMOSOME_I	676775	676786	0.75	-
CHROMOSOME_I	676967	676978	0.25	-
CHROMOSOME_I	678517	678528	0.25	+
CHROMOSOME_I	678709	678720	0.75	+
CHROMOSOME_I	679454	679465	1.25	-
CHROMOSOME_I	681337	681348	1	+
CHROMOSOME_I	681689	681700	1.25	+
CHROMOSOME_I	682297	682308	3.75	+
CHROMOSOME_I	682459	682470	1	+
CHROMOSOME_I	683579	683590	0.5	+
CHROMOSOME_I	685546	685557	1	-
CHROMOSOME_I	685688	685699	1.5	-
CHROMOSOME_I	685789	685800	0.25	-
CHROMOSOME_I	685877	685888	0	-
CHROMOSOME_I	685915	685926	1.5	-
CHROMOSOME_I	686163	686174	1	-
CHROMOSOME_I	686721	686732	1	+
CHROMOSOME_I	688119	688130	2	+
CHROMOSOME_I	689711	689722	0	-
CHROMOSOME_I	689771	689782	1	-
CHROMOSOME_I	689786	689797	1	-
CHROMOSOME_I	689831	689842	1	-
CHROMOSOME_I	689876	689887	1	-
CHROMOSOME_I	690084	690095	0	+
CHROMOSOME_I	691031	691042	1.75	-
CHROMOSOME_I	691215	691226	1.5	-
CHROMOSOME_I	691219	691230	1.5	+
CHROMOSOME_I	692666	692677	0	-
CHROMOSOME_I	692717	692728	0.75	+
CHROMOSOME_I	692763	692774	0.25	+
CHROMOSOME_I	693389	693400	0.5	-
CHROMOSOME_I	693511	693522	1.25	-
CHROMOSOME_I	693628	693639	2.25	-
CHROMOSOME_I	694166	694177	1	-
CHROMOSOME_I	694633	694644	1	-
CHROMOSOME_I	695280	695291	0.25	-
CHROMOSOME_I	695820	695831	4	+
CHROMOSOME_I	695937	695948	2.5	+
CHROMOSOME_I	696712	696723	0.75	-
CHROMOSOME_I	698373	698384	1	+
CHROMOSOME_I	698855	698866	1	+
CHROMOSOME_I	699238	699249	1	+
CHROMOSOME_I	699620	699631	1	+
CHROMOSOME_I	700389	700400	1.5	+
CHROMOSOME_I	700459	700470	4	+
CHROMOSOME_I	701130	701141	0.5	+
CHROMOSOME_I	702548	702559	1	+
CHROMOSOME_I	702550	702561	0.25	+
CHROMOSOME_I	702740	702751	1.25	-
CHROMOSOME_I	702754	702765	1	+
CHROMOSOME_I	702869	702880	0	+
CHROMOSOME_I	702928	702939	0.25	+
CHROMOSOME_I	702941	702952	1	-
CHROMOSOME_I	702980	702991	0.75	-
CHROMOSOME_I	703066	703077	1.25	-
CHROMOSOME_I	703070	703081	1.5	+
CHROMOSOME_I	703081	703092	4.25	+
CHROMOSOME_I	703083	703094	1.75	+
CHROMOSOME_I	703108	703119	1.75	-
CHROMOSOME_I	703374	703385	3	+
CHROMOSOME_I	703473	703484	2	-
CHROMOSOME_I	703477	703488	3.25	+
CHROMOSOME_I	703611	703622	1.25	+
CHROMOSOME_I	704093	704104	1	-
CHROMOSOME_I	705854	705865	1.5	-
CHROMOSOME_I	706016	706027	0.25	+
CHROMOSOME_I	706464	706475	0.25	-
CHROMOSOME_I	708204	708215	1.25	+
CHROMOSOME_I	708223	708234	0.5	-
CHROMOSOME_I	708259	708270	0.25	+
CHROMOSOME_I	709384	709395	0.75	-
CHROMOSOME_I	709521	709532	0.25	+
CHROMOSOME_I	711568	711579	0	+
CHROMOSOME_I	713243	713254	0.5	-
CHROMOSOME_I	713446	713457	0	-
CHROMOSOME_I	713617	713628	0.25	+
CHROMOSOME_I	715040	715051	1.5	-
CHROMOSOME_I	715256	715267	0.75	+
CHROMOSOME_I	715449	715460	0.5	-
CHROMOSOME_I	715783	715794	0.5	-
CHROMOSOME_I	716032	716043	0.75	+
CHROMOSOME_I	716043	716054	2.25	-
CHROMOSOME_I	717774	717785	0.75	-
CHROMOSOME_I	717802	717813	3.75	-
CHROMOSOME_I	718150	718161	0	+
CHROMOSOME_I	718753	718764	2.25	+
CHROMOSOME_I	719245	719256	0.25	-
CHROMOSOME_I	719772	719783	0.5	+
CHROMOSOME_I	719971	719982	3.75	-
CHROMOSOME_I	720246	720257	3.75	+
CHROMOSOME_I	720426	720437	2.75	-
CHROMOSOME_I	720710	720721	0.25	+
CHROMOSOME_I	720730	720741	0.5	+
CHROMOSOME_I	722146	722157	1.75	+
CHROMOSOME_I	722999	723010	2.5	+
CHROMOSOME_I	723387	723398	0.5	+
CHROMOSOME_I	724526	724537	1.25	-
CHROMOSOME_I	725282	725293	0.25	+
CHROMOSOME_I	726638	726649	0.5	+
CHROMOSOME_I	727373	727384	4.5	-
CHROMOSOME_I	727375	727386	0.75	+
CHROMOSOME_I	728162	728173	0	-
CHROMOSOME_I	728705	728716	0.75	-
CHROMOSOME_I	728707	728718	4.5	+
CHROMOSOME_I	728938	728949	1	-
CHROMOSOME_I	729440	729451	0	+
CHROMOSOME_I	729614	729625	4.25	+
CHROMOSOME_I	729996	730007	0.75	-
CHROMOSOME_I	729998	730009	4.5	+
CHROMOSOME_I	730051	730062	1	+
CHROMOSOME_I	730230	730241	0.75	+
CHROMOSOME_I	730302	730313	0.25	-
CHROMOSOME_I	730361	730372	1	-
CHROMOSOME_I	730374	730385	0	-
CHROMOSOME_I	730383	730394	4.75	+
CHROMOSOME_I	730434	730445	1.75	+
CHROMOSOME_I	730741	730752	0.25	-
CHROMOSOME_I	730778	730789	1	+
CHROMOSOME_I	730998	731009	2.25	-
CHROMOSOME_I	731144	731155	0.25	+
CHROMOSOME_I	731713	731724	2.25	+
CHROMOSOME_I	732311	732322	1	+
CHROMOSOME_I	733201	733212	0.25	-
CHROMOSOME_I	733550	733561	0	+
CHROMOSOME_I	733785	733796	0.25	+
CHROMOSOME_I	734228	734239	1.25	+
CHROMOSOME_I	734509	734520	0	+
CHROMOSOME_I	734510	734521	2.75	-
CHROMOSOME_I	735034	735045	0.5	-
CHROMOSOME_I	735472	735483	4	+
CHROMOSOME_I	735894	735905	0.5	-
CHROMOSOME_I	736424	736435	0.5	+
CHROMOSOME_I	736792	736803	0.25	+
CHROMOSOME_I	737118	737129	0.75	+
CHROMOSOME_I	737247	737258	0.5	+
CHROMOSOME_I	737303	737314	0.25	+
CHROMOSOME_I	737358	737369	0.25	+
CHROMOSOME_I	737372	737383	0	+
CHROMOSOME_I	737400	737411	0	+
CHROMOSOME_I	737442	737453	3.75	+
CHROMOSOME_I	737470	737481	0.25	+
CHROMOSOME_I	737484	737495	0	+
CHROMOSOME_I	737498	737509	3.25	+
CHROMOSOME_I	737512	737523	0	+
CHROMOSOME_I	737987	737998	2.25	+
CHROMOSOME_I	738565	738576	0	+
CHROMOSOME_I	738752	738763	2.5	+
CHROMOSOME_I	738808	738819	2.5	-
CHROMOSOME_I	738937	738948	2.5	+
CHROMOSOME_I	739634	739645	0.75	+
CHROMOSOME_I	740081	740092	0.5	+
CHROMOSOME_I	740308	740319	2.5	-
CHROMOSOME_I	740456	740467	0.5	-
CHROMOSOME_I	741326	741337	0.5	-
CHROMOSOME_I	741528	741539	0.25	-
CHROMOSOME_I	742126	742137	0.5	-
CHROMOSOME_I	742138	742149	0.5	-
CHROMOSOME_I	742402	742413	1.25	-
CHROMOSOME_I	742431	742442	0.5	-
CHROMOSOME_I	742828	742839	0.25	-
CHROMOSOME_I	743069	743080	0.25	+
CHROMOSOME_I	745047	745058	0	+
CHROMOSOME_I	745249	745260	0.25	+
CHROMOSOME_I	746085	746096	0.5	+
CHROMOSOME_I	746157	746168	0.25	+
CHROMOSOME_I	746243	746254	0.5	+
CHROMOSOME_I	746368	746379	0.5	+
CHROMOSOME_I	750133	750144	1.75	-
CHROMOSOME_I	750676	750687	2	-
CHROMOSOME_I	750730	750741	0.5	-
CHROMOSOME_I	750743	750754	0.5	+
CHROMOSOME_I	751502	751513	0.25	+
CHROMOSOME_I	751536	751547	0.25	-
CHROMOSOME_I	752642	752653	1	-
CHROMOSOME_I	753626	753637	1	+
CHROMOSOME_I	753651	753662	0.5	+
CHROMOSOME_I	753824	753835	1.5	+
CHROMOSOME_I	754251	754262	1.25	-
CHROMOSOME_I	754704	754715	0.5	+
CHROMOSOME_I	754737	754748	0.25	+
CHROMOSOME_I	756982	756993	1	-
CHROMOSOME_I	757233	757244	2.75	+
CHROMOSOME_I	757330	757341	0.25	+
CHROMOSOME_I	757350	757361	0.75	+
CHROMOSOME_I	759872	759883	2	-
CHROMOSOME_I	760278	760289	0.25	+
CHROMOSOME_I	760391	760402	0.5	+
CHROMOSOME_I	760965	760976	1	+
CHROMOSOME_I	761303	761314	2	-
CHROMOSOME_I	761806	761817	0.25	+
CHROMOSOME_I	761922	761933	0.25	+
CHROMOSOME_I	761929	761940	0.75	+
CHROMOSOME_I	762570	762581	1	+
CHROMOSOME_I	762770	762781	0.25	+
CHROMOSOME_I	763090	763101	0.75	+
CHROMOSOME_I	763351	763362	1.25	-
CHROMOSOME_I	763693	763704	2.25	-
CHROMOSOME_I	763810	763821	0	+
CHROMOSOME_I	765155	765166	3.75	+
CHROMOSOME_I	765267	765278	1	+
CHROMOSOME_I	765384	765395	0.75	-
CHROMOSOME_I	766334	766345	1.5	-
CHROMOSOME_I	766394	766405	1.75	-
CHROMOSOME_I	766485	766496	0.75	-
CHROMOSOME_I	766500	766511	2.5	+
CHROMOSOME_I	767678	767689	0.5	+
CHROMOSOME_I	768658	768669	0.5	-
CHROMOSOME_I	768729	768740	0.25	+
CHROMOSOME_I	768758	768769	0.5	+
CHROMOSOME_I	768768	768779	1.75	+
CHROMOSOME_I	768800	768811	1.25	+
CHROMOSOME_I	769138	769149	2.5	-
CHROMOSOME_I	769480	769491	0.25	-
CHROMOSOME_I	769699	769710	0.5	-
CHROMOSOME_I	770473	770484	1	+
CHROMOSOME_I	770587	770598	1.5	-
CHROMOSOME_I	771523	771534	0.75	-
CHROMOSOME_I	771743	771754	0	+
CHROMOSOME_I	771965	771976	1.75	-
CHROMOSOME_I	772204	772215	0.5	+
CHROMOSOME_I	772213	772224	1	+
CHROMOSOME_I	772715	772726	1.5	-
CHROMOSOME_I	772766	772777	2.25	+
CHROMOSOME_I	773313	773324	0.5	+
CHROMOSOME_I	773472	773483	0.5	+
CHROMOSOME_I	773621	773632	1	+
CHROMOSOME_I	773790	773801	1	-
CHROMOSOME_I	773912	773923	0.25	+
CHROMOSOME_I	774997	775008	1.75	+
CHROMOSOME_I	775020	775031	0.5	-
CHROMOSOME_I	777643	777654	4	-
CHROMOSOME_I	778869	778880	2	+
CHROMOSOME_I	779281	779292	1	-
CHROMOSOME_I	779329	779340	2	-
CHROMOSOME_I	781200	781211	0.5	+
CHROMOSOME_I	782815	782826	1.75	-
CHROMOSOME_I	783052	783063	1	-
CHROMOSOME_I	783715	783726	0.25	-
CHROMOSOME_I	784057	784068	1.25	-
CHROMOSOME_I	784575	784586	0.5	+
CHROMOSOME_I	784929	784940	0.25	-
CHROMOSOME_I	785178	785189	0	+
CHROMOSOME_I	785278	785289	0.25	-
CHROMOSOME_I	785296	785307	0.75	-
CHROMOSOME_I	785312	785323	0.5	-
CHROMOSOME_I	785349	785360	0.25	-
CHROMOSOME_I	785433	785444	0.25	-
CHROMOSOME_I	785673	785684	0	-
CHROMOSOME_I	786628	786639	0.25	-
CHROMOSOME_I	786882	786893	1	-
CHROMOSOME_I	787719	787730	1.25	-
CHROMOSOME_I	787830	787841	0	-
CHROMOSOME_I	788138	788149	0.25	-
CHROMOSOME_I	788208	788219	1.5	+
CHROMOSOME_I	788383	788394	1.25	-
CHROMOSOME_I	788689	788700	1.25	+
CHROMOSOME_I	788880	788891	0.5	-
CHROMOSOME_I	789025	789036	1	+
CHROMOSOME_I	789358	789369	0.25	-
CHROMOSOME_I	789420	789431	1.5	+
CHROMOSOME_I	789422	789433	0.25	+
CHROMOSOME_I	790029	790040	0	+
CHROMOSOME_I	791148	791159	1	+
CHROMOSOME_I	794130	794141	1	-
CHROMOSOME_I	794549	794560	0.25	+
CHROMOSOME_I	794631	794642	1.25	+
CHROMOSOME_I	795528	795539	2.25	-
CHROMOSOME_I	795788	795799	0.25	-
CHROMOSOME_I	796868	796879	1	-
CHROMOSOME_I	797040	797051	0.75	-
CHROMOSOME_I	797063	797074	0.75	+
CHROMOSOME_I	797123	797134	0	-
CHROMOSOME_I	797566	797577	1	-
CHROMOSOME_I	797983	797994	0	+
CHROMOSOME_I	799704	799715	0.75	-
CHROMOSOME_I	799737	799748	0.5	-
CHROMOSOME_I	800082	800093	2.5	-
CHROMOSOME_I	800084	800095	0.25	-
CHROMOSOME_I	800887	800898	1.5	-
CHROMOSOME_I	801032	801043	3.5	-
CHROMOSOME_I	801582	801593	0.5	-
CHROMOSOME_I	801653	801664	1	-
CHROMOSOME_I	801982	801993	0.5	-
CHROMOSOME_I	802792	802803	1.25	-
CHROMOSOME_I	803232	803243	0.75	-
CHROMOSOME_I	803305	803316	1.25	-
CHROMOSOME_I	803574	803585	2.75	-
CHROMOSOME_I	803862	803873	0.25	-
CHROMOSOME_I	804209	804220	1	+
CHROMOSOME_I	804540	804551	0.25	-
CHROMOSOME_I	804567	804578	0.25	-
CHROMOSOME_I	804846	804857	0.5	+
CHROMOSOME_I	804913	804924	4	+
CHROMOSOME_I	804934	804945	1.25	+
CHROMOSOME_I	805074	805085	0.5	-
CHROMOSOME_I	805153	805164	1.25	+
CHROMOSOME_I	805492	805503	1.25	+
CHROMOSOME_I	805843	805854	0	+
CHROMOSOME_I	805963	805974	1.5	+
CHROMOSOME_I	806206	806217	0	+
CHROMOSOME_I	806367	806378	1	-
CHROMOSOME_I	806456	806467	0.5	-
CHROMOSOME_I	806540	806551	0.5	-
CHROMOSOME_I	806588	806599	1	-
CHROMOSOME_I	806612	806623	0.5	-
CHROMOSOME_I	806630	806641	0.5	-
CHROMOSOME_I	807733	807744	1.25	-
CHROMOSOME_I	807753	807764	0.75	-
CHROMOSOME_I	809005	809016	1	-
CHROMOSOME_I	809266	809277	0	-
CHROMOSOME_I	809506	809517	2.25	-
CHROMOSOME_I	810150	810161	1.25	-
CHROMOSOME_I	810643	810654	1.75	-
CHROMOSOME_I	810672	810683	0.5	-
CHROMOSOME_I	810886	810897	0.25	-
CHROMOSOME_I	810980	810991	1.25	+
CHROMOSOME_I	810981	810992	2.75	-
CHROMOSOME_I	811730	811741	0	+
CHROMOSOME_I	812022	812033	0.75	+
CHROMOSOME_I	812198	812209	5	-
CHROMOSOME_I	812639	812650	2.75	-
CHROMOSOME_I	812852	812863	0.75	+
CHROMOSOME_I	813170	813181	1	+
CHROMOSOME_I	813960	813971	0.5	+
CHROMOSOME_I	814550	814561	1.25	-
CHROMOSOME_I	815491	815502	5	-
CHROMOSOME_I	815592	815603	1.5	+
CHROMOSOME_I	815638	815649	0.25	+
CHROMOSOME_I	815846	815857	1.25	-
CHROMOSOME_I	817069	817080	2	-
CHROMOSOME_I	817244	817255	1.5	-
CHROMOSOME_I	817845	817856	4	-
CHROMOSOME_I	817968	817979	0.25	+
CHROMOSOME_I	818358	818369	4	+
[truncated: 219,557+ more rows]
