# Supplementary material for: Cooperation between a hierarchical set of recruitment sites targets the X chromosome for dosage compensation
Source: eLife. 2017 May 31;6:e23645. doi: 10.7554/eLife.23645 (PMC5451215; doi:10.7554/eLife.23645)
Supplement: Supplementary file 1. — The names and the genotypes of each strain are given in the sheet ‘strains’. Sequences for the sgRNAs and the primers used to generate the homology-mediated repair oligos are listed in the sheet ‘primers.’ Deletion and insertion coordinates as well as the inserted sequence are also indicated. (B) Data summary. The GEO accession numbers, total and mapped read counts, and antibody information are provided for the ChIP, RNA, and DNA-seq data. (C) qChIP primers. Primer sequences used for the qChIP experiments are provided. (D) Recruitment site information. The coordinates of the 64 DCC recruitment sites, the motifs contained within, and the recruitment strength category of each site are provided. (E) Motifs across the genome. Motif sequence and coordinates for all 12 bp motifs identified across the genome are provided. Supplementary file 1F: Annotation information. The annotation sources that are used in this manuscript. DOI: http://dx.doi.org/10.7554/eLife.23645.022 [file elife-23645-supp1.zip › Tables/SupplementaryFile1F.xlsx]

## Sheet: Sheet1
category	reference
promoter	Ho et al, 2014; PMID 25164756	http://compbio.med.harvard.edu/modencode/webpage/hihmm/iHMM.M1K16.worm_EE.bed
enhancer -1	Ho et al, 2014; PMID 25164756	http://compbio.med.harvard.edu/modencode/webpage/hihmm/iHMM.M1K16.worm_EE.bed
enhancer -2	Ho et al, 2014; PMID 25164756	http://compbio.med.harvard.edu/modencode/webpage/hihmm/iHMM.M1K16.worm_EE.bed
5 prime -1	Ho et al, 2014; PMID 25164756	http://compbio.med.harvard.edu/modencode/webpage/hihmm/iHMM.M1K16.worm_EE.bed
5 prime -2	Ho et al, 2014; PMID 25164756	http://compbio.med.harvard.edu/modencode/webpage/hihmm/iHMM.M1K16.worm_EE.bed
H4K20me1	Ho et al, 2014; PMID 25164756	http://compbio.med.harvard.edu/modencode/webpage/hihmm/iHMM.M1K16.worm_EE.bed
3 prime -1	Ho et al, 2014; PMID 25164756	http://compbio.med.harvard.edu/modencode/webpage/hihmm/iHMM.M1K16.worm_EE.bed
3 prime -2	Ho et al, 2014; PMID 25164756	http://compbio.med.harvard.edu/modencode/webpage/hihmm/iHMM.M1K16.worm_EE.bed
3 prime -3	Ho et al, 2014; PMID 25164756	http://compbio.med.harvard.edu/modencode/webpage/hihmm/iHMM.M1K16.worm_EE.bed
PC repressed -1	Ho et al, 2014; PMID 25164756	http://compbio.med.harvard.edu/modencode/webpage/hihmm/iHMM.M1K16.worm_EE.bed
PC repressed -2	Ho et al, 2014; PMID 25164756	http://compbio.med.harvard.edu/modencode/webpage/hihmm/iHMM.M1K16.worm_EE.bed
heterochromatin -1	Ho et al, 2014; PMID 25164756	http://compbio.med.harvard.edu/modencode/webpage/hihmm/iHMM.M1K16.worm_EE.bed
heterochromatin -2	Ho et al, 2014; PMID 25164756	http://compbio.med.harvard.edu/modencode/webpage/hihmm/iHMM.M1K16.worm_EE.bed
low signal -1	Ho et al, 2014; PMID 25164756	http://compbio.med.harvard.edu/modencode/webpage/hihmm/iHMM.M1K16.worm_EE.bed
low signal -2	Ho et al, 2014; PMID 25164756	http://compbio.med.harvard.edu/modencode/webpage/hihmm/iHMM.M1K16.worm_EE.bed
low signal -3	Ho et al, 2014; PMID 25164756	http://compbio.med.harvard.edu/modencode/webpage/hihmm/iHMM.M1K16.worm_EE.bed
LAD	Ikegami et al, 2010; PMID 21176223	http://compbio.med.harvard.edu/modencode/webpage/lad/worm.mixedE.LEM2.ce10.bed
UTR	WS220 annotations	500bp extension of the TES
intron	WS220 annotations
exon	WS220 annotations
promoter	WS220 annotations	1kb extension of the TSS
cenH3	Steiner & Henikoff, 2014; PMID 24714495
HOT	Van Nostrand & Kim, 2013; PMID 23531767
ncRNA	WS220 annotations
tRNA	WS220 annotations
convergent gene ends	WS220 annotations
divergent gene ends	WS220 annotations
interacts with other sites (WT)	Crane et al, 2015; PMID 26030525
interacts with other sites (sdc-2 mutant)	Crane et al, 2015; PMID 26030525
